# Supplementary material for: (3S,7R)-7,14,16-Trihy­droxy-3-methyl-3,4,5,6,7,8,9,10,11,12-deca­hydro-1H-2-benzoxacyclo­tetra­decin-1-one
Source: Acta Crystallogr Sect E Struct Rep Online. 2012 Oct 6;68(Pt 11):o3071. doi: 10.1107/S1600536812041141 (PMC3515178; doi:10.1107/S1600536812041141)
Supplement: Supplementary file 1 [file e-68-o3071-sup1.cif]

##############################################################################
#                                                                            #
# This CIF contains the data in a paper accepted for publication in          #
# Acta Crystallographica Section E. It conforms to the requirements of       #
# Notes for Authors for Acta Crystallographica Section E, and has been       #
# peer reviewed under the auspices of the IUCr Commission on Journals.       #
#                                                                            #
# Full details of the Crystallographic Information File format               #
# are given in the paper "The Crystallographic Information File (CIF):       #
# a New Standard Archive File for Crystallography" by S. R. Hall, F. H.      #
# Allen and I. D. Brown [Acta Cryst. (1991), A47, 655-685].                  #
#                                                                            #
# The current version of the core CIF dictionary is obtainable from          #
# ftp://ftp.iucr.org/pub/cif_core.dic.                                       #
#                                                                            #
# Software is freely available for graphical display of the structure(s)     #
# in this CIF. For information consult the CIF software page                 #
# http://www.iucr.org/resources/cif/software.                                #
#                                                                            #
# This file may be used for bona fide research purposes within the           #
# scientific community so long as proper attribution is given to the journal # 
# article from which it was obtained.                                        #
#                                                                            #
##############################################################################
data_I
_audit_creation_method     SHELXL-97
_chemical_name_systematic
;
(3<i>S</i>,7<i>R</i>)-7,14,16-Trihydroxy-3-methyl-3,4,5,6,7,8,9,10,11,12-
decahydro-1<i>H</i>-2-benzoxacyclotetradecin-1-one.
;
_chemical_name_common     ?
_chemical_formula_moiety     'C18 H26 O5'
_chemical_formula_sum     'C18 H26 O5'
_chemical_formula_iupac     'C18 H26 O5'
_chemical_formula_weight     322.39
_chemical_melting_point     ?
_symmetry_cell_setting     triclinic
_symmetry_space_group_name_H-M     'P1   '
loop_
    _symmetry_equiv_pos_as_xyz
    'x, y, z'
_cell_length_a     5.0734(11)
_cell_length_b     11.618(2)
_cell_length_c     14.718(3)
_cell_angle_alpha     87.388(13)
_cell_angle_beta     86.595(15)
_cell_angle_gamma     89.780(15)
_cell_volume     865.0(3)
_cell_formula_units_Z     2
_cell_measurement_reflns_used     6563
_cell_measurement_theta_min     2.29
_cell_measurement_theta_max     26.41
_cell_measurement_temperature     296(2)
_exptl_crystal_description     block
_exptl_crystal_colour     colourless
_exptl_crystal_size_max     0.43
_exptl_crystal_size_mid     0.22
_exptl_crystal_size_min     0.10
_exptl_crystal_density_diffrn     1.238
_exptl_crystal_density_meas     ?
_exptl_crystal_density_method     'not measured'
_exptl_crystal_F_000     348
_exptl_absorpt_coefficient_mu     0.089
_exptl_absorpt_correction_type     multi-scan
_exptl_absorpt_process_details     '(SADABS; Bruker, 2001)'
_exptl_absorpt_correction_T_min     0.1856
_exptl_absorpt_correction_T_max     0.3498
_exptl_special_details     ?
_diffrn_ambient_temperature     296(2)
_diffrn_radiation_type     MoK\a
_diffrn_radiation_wavelength     0.71073
_diffrn_radiation_source     'fine-focus sealed tube'
_diffrn_radiation_monochromator     'graphite'
_diffrn_measurement_device_type     'Bruker APEXII CCD'
_diffrn_measurement_method     '\f and \w scans'
_diffrn_detector_area_resol_mean     ?
_diffrn_reflns_number     19642
_diffrn_reflns_av_R_equivalents     0.0954
_diffrn_reflns_av_sigmaI/netI     0.0776
_diffrn_reflns_theta_min     1.39
_diffrn_reflns_theta_max     28.33
_diffrn_reflns_theta_full     28.33
_diffrn_measured_fraction_theta_max     0.985
_diffrn_measured_fraction_theta_full     0.985
_diffrn_reflns_limit_h_min     -6
_diffrn_reflns_limit_h_max     6
_diffrn_reflns_limit_k_min     -15
_diffrn_reflns_limit_k_max     15
_diffrn_reflns_limit_l_min     -19
_diffrn_reflns_limit_l_max     19
_diffrn_standards_number     0
_diffrn_standards_interval_count     ?
_diffrn_standards_interval_time     ?
_diffrn_standards_decay_%     ?
_refine_special_details
;
Refinement of <i>F</i>^2^ against ALL reflections. The weighted <i>R</i>-factor
<i>wR</i> and goodness of fit <i>S</i> are based on <i>F</i>^2^, conventional
<i>R</i>-factors <i>R</i> are based on <i>F</i>, with <i>F</i> set to zero for
negative <i>F</i>^2^. The threshold expression of <i>F</i>^2^ >
\s(<i>F</i>^2^) is used only for calculating <i>R</i>-factors(gt) <i>etc</i>.
and is not relevant to the choice of reflections for refinement.
<i>R</i>-factors based on <i>F</i>^2^ are statistically about twice as large
as those based on <i>F</i>, and <i>R</i>- factors based on ALL data will be
even larger.
;
_reflns_number_total     4264
_reflns_number_gt     3421
_reflns_threshold_expression     >2sigma(I)
_refine_ls_structure_factor_coef     Fsqd
_refine_ls_matrix_type     full
_refine_ls_R_factor_all     0.0752
_refine_ls_R_factor_gt     0.0586
_refine_ls_wR_factor_gt     0.1379
_refine_ls_wR_factor_ref     0.1474
_refine_ls_goodness_of_fit_ref     0.952
_refine_ls_restrained_S_all     0.952
_refine_ls_number_reflns     4264
_refine_ls_number_parameters     431
_refine_ls_number_restraints     7
_refine_ls_hydrogen_treatment     mixed
_refine_ls_weighting_scheme     calc
_refine_ls_weighting_details
         'calc w=1/[\s^2^(Fo^2^)+(0.0803P)^2^+0.0000P] where P=(Fo^2^+2Fc^2^)/3'
_atom_sites_solution_hydrogens     geom
_atom_sites_solution_primary     direct
_atom_sites_solution_secondary     difmap
_refine_ls_shift/su_max     0.000
_refine_ls_shift/su_mean     0.000
_refine_diff_density_max     0.239
_refine_diff_density_min     -0.157
_refine_ls_extinction_method     none
_refine_ls_extinction_coef     ?
loop_
    _atom_type_symbol
    _atom_type_description
    _atom_type_scat_dispersion_real
    _atom_type_scat_dispersion_imag
    _atom_type_scat_source
    'C' 'C' 0.0033 0.0016
                         'International Tables Vol C Tables 4.2.6.8 and 6.1.1.4'
    'H' 'H' 0.0000 0.0000
                         'International Tables Vol C Tables 4.2.6.8 and 6.1.1.4'
    'O' 'O' 0.0106 0.0060
                         'International Tables Vol C Tables 4.2.6.8 and 6.1.1.4'
_computing_data_collection     'APEX2 (Bruker, 2001)'
_computing_cell_refinement     'SAINT (Bruker, 2001)'
_computing_data_reduction     'SAINT (Bruker, 2001)'
_computing_structure_solution     'SHELXS97 (Sheldrick, 2008)'
_computing_structure_refinement     'SHELXL97 (Sheldrick, 2008)'
_computing_molecular_graphics     'SHELXTL (Sheldrick, 2008)'
_computing_publication_material     'SHELXTL (Sheldrick, 2008)'
loop_
    _atom_site_type_symbol
    _atom_site_label
    _atom_site_fract_x
    _atom_site_fract_y
    _atom_site_fract_z
    _atom_site_U_iso_or_equiv
    _atom_site_adp_type
    _atom_site_calc_flag
    _atom_site_refinement_flags
    _atom_site_occupancy
    _atom_site_symmetry_multiplicity
    _atom_site_disorder_assembly
    _atom_site_disorder_group
    O O1 -0.1448(4) 0.89233(14) 0.65863(11) 0.0465(4) Uani d . 1 1 . .
    O O2 0.0413(4) 0.99572(16) 0.76207(12) 0.0555(5) Uani d . 1 1 . .
    O O3 -0.3004(5) 0.45828(17) 0.45181(16) 0.0618(6) Uani d D 1 1 . .
    O O4 0.2440(5) 1.34395(16) 0.41989(13) 0.0570(5) Uani d D 1 1 . .
    O O5 0.3693(4) 1.15285(17) 0.70652(13) 0.0578(5) Uani d . 1 1 . .
    H H5A 0.3015 1.1038 0.7423 0.087 Uiso calc R 1 1 . .
    C C1 -0.0231(5) 0.9872(2) 0.68358(16) 0.0409(5) Uani d . 1 1 . .
    C C2 -0.4309(7) 0.8317(3) 0.7915(2) 0.0683(8) Uani d . 1 1 . .
    H H2A -0.3901 0.9000 0.8222 0.102 Uiso calc R 1 1 . .
    H H2B -0.4694 0.7698 0.8356 0.102 Uiso calc R 1 1 . .
    H H2C -0.5817 0.8459 0.7561 0.102 Uiso calc R 1 1 . .
    C C3 -0.1985(5) 0.7995(2) 0.72962(16) 0.0435(6) Uani d . 1 1 . .
    H H3B -0.0429 0.7882 0.7654 0.052 Uiso calc R 1 1 . .
    C C4 -0.2456(5) 0.6918(2) 0.67829(18) 0.0469(6) Uani d . 1 1 . .
    H H4B -0.3192 0.6329 0.7211 0.056 Uiso calc R 1 1 . .
    H H4C -0.3763 0.7093 0.6341 0.056 Uiso calc R 1 1 . .
    C C5 -0.0035(6) 0.6437(2) 0.6292(2) 0.0526(7) Uani d . 1 1 . .
    H H5B 0.1227 0.6215 0.6738 0.063 Uiso calc R 1 1 . .
    H H5C 0.0767 0.7042 0.5893 0.063 Uiso calc R 1 1 . .
    C C6 -0.0549(7) 0.5390(2) 0.5722(2) 0.0580(7) Uani d . 1 1 . .
    H H6A 0.1135 0.5081 0.5500 0.070 Uiso calc R 1 1 . .
    H H6B -0.1424 0.4797 0.6115 0.070 Uiso calc R 1 1 . .
    C C7 -0.2229(6) 0.5653(2) 0.49103(19) 0.0493(6) Uani d . 1 1 . .
    H H7A -0.3846 0.6033 0.5140 0.059 Uiso calc R 1 1 . .
    C C8 -0.0915(6) 0.6456(2) 0.41628(19) 0.0535(7) Uani d . 1 1 . .
    H H8A 0.0351 0.6937 0.4435 0.064 Uiso calc R 1 1 . .
    H H8B 0.0053 0.5991 0.3725 0.064 Uiso calc R 1 1 . .
    C C9 -0.2828(6) 0.7229(2) 0.36581(18) 0.0563(7) Uani d . 1 1 . .
    H H9A -0.1933 0.7532 0.3097 0.068 Uiso calc R 1 1 . .
    H H9B -0.4294 0.6763 0.3493 0.068 Uiso calc R 1 1 . .
    C C10 -0.3925(6) 0.8235(2) 0.41891(19) 0.0482(6) Uani d . 1 1 . .
    H H10A -0.4831 0.7935 0.4749 0.058 Uiso calc R 1 1 . .
    H H10B -0.5218 0.8637 0.3833 0.058 Uiso calc R 1 1 . .
    C C11 -0.1827(5) 0.9100(2) 0.44291(17) 0.0444(6) Uani d . 1 1 . .
    H H11A -0.0530 0.8701 0.4787 0.053 Uiso calc R 1 1 . .
    H H11B -0.0925 0.9408 0.3871 0.053 Uiso calc R 1 1 . .
    C C12 -0.2995(5) 1.0093(2) 0.49636(17) 0.0411(5) Uani d . 1 1 . .
    H H12A -0.4017 0.9785 0.5497 0.049 Uiso calc R 1 1 . .
    H H12B -0.4182 1.0532 0.4587 0.049 Uiso calc R 1 1 . .
    C C13 -0.0089(5) 1.1798(2) 0.46580(17) 0.0438(6) Uani d . 1 1 . .
    H H13A -0.0918 1.1891 0.4113 0.053 Uiso calc R 1 1 . .
    C C14 0.1884(5) 1.2568(2) 0.48410(17) 0.0437(6) Uani d . 1 1 . .
    C C15 0.3129(6) 1.2462(2) 0.56527(18) 0.0457(6) Uani d . 1 1 . .
    H H15A 0.4448 1.2977 0.5775 0.055 Uiso calc R 1 1 . .
    C C16 0.2384(5) 1.1575(2) 0.62849(16) 0.0415(5) Uani d . 1 1 . .
    C C17 0.0383(5) 1.07732(19) 0.61033(16) 0.0372(5) Uani d . 1 1 . .
    C C18 -0.0857(5) 1.08946(19) 0.52648(16) 0.0377(5) Uani d . 1 1 . .
    O O1' 0.5442(4) 0.37345(14) 0.94217(11) 0.0462(4) Uani d . 1 1 . .
    O O2' 0.3680(4) 0.48975(16) 0.83705(12) 0.0549(5) Uani d . 1 1 . .
    O O3' 0.6823(5) -0.08133(17) 1.15210(15) 0.0602(5) Uani d D 1 1 . .
    O O4' 0.1425(4) 0.79967(16) 1.17536(14) 0.0567(5) Uani d D 1 1 . .
    O O5' 0.0323(4) 0.63890(17) 0.89001(13) 0.0608(5) Uani d . 1 1 . .
    H H5'A 0.1034 0.5941 0.8547 0.091 Uiso calc R 1 1 . .
    C C1' 0.4249(5) 0.4708(2) 0.91655(17) 0.0414(5) Uani d . 1 1 . .
    C C2' 0.8444(7) 0.3297(3) 0.8122(3) 0.0726(9) Uani d . 1 1 . .
    H H2'A 0.8052 0.4014 0.7807 0.109 Uiso calc R 1 1 . .
    H H2'B 0.8904 0.2729 0.7686 0.109 Uiso calc R 1 1 . .
    H H2'C 0.9897 0.3403 0.8498 0.109 Uiso calc R 1 1 . .
    C C3' 0.6061(5) 0.2899(2) 0.87071(17) 0.0436(6) Uani d . 1 1 . .
    H H3'B 0.4548 0.2832 0.8329 0.052 Uiso calc R 1 1 . .
    C C4' 0.6511(6) 0.1755(2) 0.92215(19) 0.0484(6) Uani d . 1 1 . .
    H H4'B 0.7733 0.1878 0.9690 0.058 Uiso calc R 1 1 . .
    H H4'C 0.7338 0.1224 0.8801 0.058 Uiso calc R 1 1 . .
    C C5' 0.4010(6) 0.1196(2) 0.96673(18) 0.0497(6) Uani d . 1 1 . .
    H H5'B 0.2853 0.1009 0.9194 0.060 Uiso calc R 1 1 . .
    H H5'C 0.3099 0.1750 1.0047 0.060 Uiso calc R 1 1 . .
    C C6' 0.4513(6) 0.0096(2) 1.02532(19) 0.0548(7) Uani d . 1 1 . .
    H H6'A 0.2827 -0.0263 1.0432 0.066 Uiso calc R 1 1 . .
    H H6'B 0.5524 -0.0437 0.9882 0.066 Uiso calc R 1 1 . .
    C C7' 0.5984(6) 0.0283(2) 1.11146(18) 0.0472(6) Uani d . 1 1 . .
    H H7'A 0.7575 0.0733 1.0933 0.057 Uiso calc R 1 1 . .
    C C8' 0.4374(6) 0.0953(2) 1.18242(19) 0.0511(6) Uani d . 1 1 . .
    H H8'A 0.3308 0.0415 1.2210 0.061 Uiso calc R 1 1 . .
    H H8'B 0.3183 0.1471 1.1514 0.061 Uiso calc R 1 1 . .
    C C9' 0.6079(7) 0.1660(2) 1.24287(19) 0.0594(8) Uani d . 1 1 . .
    H H9'A 0.4982 0.1905 1.2947 0.071 Uiso calc R 1 1 . .
    H H9'B 0.7455 0.1166 1.2660 0.071 Uiso calc R 1 1 . .
    C C10' 0.7366(6) 0.2724(2) 1.1937(2) 0.0537(7) Uani d . 1 1 . .
    H H10C 0.8532 0.3073 1.2345 0.064 Uiso calc R 1 1 . .
    H H10D 0.8440 0.2479 1.1414 0.064 Uiso calc R 1 1 . .
    C C11' 0.5409(6) 0.3635(2) 1.16147(18) 0.0491(6) Uani d . 1 1 . .
    H H11C 0.4388 0.3909 1.2140 0.059 Uiso calc R 1 1 . .
    H H11D 0.4194 0.3281 1.1227 0.059 Uiso calc R 1 1 . .
    C C12' 0.6742(5) 0.4672(2) 1.10867(18) 0.0440(6) Uani d . 1 1 . .
    H H12C 0.7903 0.5050 1.1480 0.053 Uiso calc R 1 1 . .
    H H12D 0.7810 0.4401 1.0571 0.053 Uiso calc R 1 1 . .
    C C13' 0.3928(6) 0.6373(2) 1.13423(18) 0.0456(6) Uani d . 1 1 . .
    H H13B 0.4704 0.6401 1.1898 0.055 Uiso calc R 1 1 . .
    C C14' 0.1995(5) 0.7179(2) 1.11290(17) 0.0444(6) Uani d . 1 1 . .
    C C15' 0.0797(6) 0.7162(2) 1.03129(18) 0.0450(6) Uani d . 1 1 . .
    H H15B -0.0523 0.7690 1.0180 0.054 Uiso calc R 1 1 . .
    C C16' 0.1590(5) 0.6347(2) 0.96934(16) 0.0417(6) Uani d . 1 1 . .
    C C17' 0.3551(5) 0.55111(19) 0.98913(16) 0.0376(5) Uani d . 1 1 . .
    C C18' 0.4720(5) 0.55347(19) 1.07492(16) 0.0389(5) Uani d . 1 1 . .
    H H4A 0.388(4) 1.371(3) 0.431(2) 0.073(11) Uiso d D 1 1 . .
    H H3'A 0.543(5) -0.113(4) 1.169(3) 0.108(17) Uiso d D 1 1 . .
    H H3A -0.175(5) 0.418(3) 0.436(3) 0.087(14) Uiso d D 1 1 . .
    H H4'A -0.005(5) 0.823(4) 1.163(4) 0.13(2) Uiso d D 1 1 . .
loop_
    _atom_site_aniso_label
    _atom_site_aniso_U_11
    _atom_site_aniso_U_22
    _atom_site_aniso_U_33
    _atom_site_aniso_U_12
    _atom_site_aniso_U_13
    _atom_site_aniso_U_23
    O1 0.0625(12) 0.0364(9) 0.0408(9) -0.0108(8) -0.0077(8) 0.0041(7)
    O2 0.0760(13) 0.0506(10) 0.0408(9) -0.0087(10) -0.0120(9) -0.0022(8)
    O3 0.0717(16) 0.0379(11) 0.0762(14) -0.0139(11) -0.0031(12) -0.0090(9)
    O4 0.0772(15) 0.0375(10) 0.0557(11) -0.0172(10) -0.0011(11) 0.0022(8)
    O5 0.0702(13) 0.0535(11) 0.0519(11) -0.0147(10) -0.0194(10) -0.0050(9)
    C1 0.0458(14) 0.0372(12) 0.0393(13) 0.0009(10) 0.0025(10) -0.0048(9)
    C2 0.066(2) 0.0638(19) 0.072(2) -0.0032(16) 0.0199(16) -0.0031(15)
    C3 0.0473(14) 0.0422(13) 0.0400(12) -0.0025(11) -0.0010(10) 0.0090(10)
    C4 0.0490(15) 0.0413(14) 0.0494(14) -0.0106(11) -0.0020(11) 0.0078(11)
    C5 0.0513(16) 0.0489(15) 0.0584(16) -0.0009(13) -0.0098(13) -0.0034(12)
    C6 0.072(2) 0.0400(14) 0.0628(17) -0.0007(13) -0.0070(15) -0.0040(12)
    C7 0.0560(16) 0.0319(12) 0.0593(16) -0.0116(11) 0.0059(13) -0.0059(11)
    C8 0.0623(18) 0.0402(14) 0.0568(16) -0.0132(13) 0.0130(14) -0.0098(12)
    C9 0.078(2) 0.0482(15) 0.0433(13) -0.0210(14) -0.0054(13) -0.0057(11)
    C10 0.0565(16) 0.0425(13) 0.0466(13) -0.0088(12) -0.0128(12) 0.0004(10)
    C11 0.0509(15) 0.0368(12) 0.0456(13) -0.0098(11) -0.0031(11) -0.0029(10)
    C12 0.0397(13) 0.0377(12) 0.0462(13) -0.0041(10) -0.0068(10) 0.0001(10)
    C13 0.0559(16) 0.0344(12) 0.0420(13) -0.0015(11) -0.0082(11) -0.0033(10)
    C14 0.0554(15) 0.0291(11) 0.0461(13) -0.0034(11) 0.0019(11) -0.0035(10)
    C15 0.0515(14) 0.0356(12) 0.0506(14) -0.0083(11) -0.0005(11) -0.0105(10)
    C16 0.0462(14) 0.0379(13) 0.0413(13) -0.0012(11) -0.0031(11) -0.0091(10)
    C17 0.0438(13) 0.0297(11) 0.0384(11) -0.0005(10) -0.0001(10) -0.0067(9)
    C18 0.0377(12) 0.0324(11) 0.0432(12) 0.0003(10) -0.0024(10) -0.0050(9)
    O1' 0.0606(11) 0.0368(9) 0.0418(9) 0.0061(8) -0.0066(8) -0.0057(7)
    O2' 0.0787(14) 0.0458(10) 0.0406(10) 0.0043(9) -0.0097(9) 0.0003(8)
    O3' 0.0700(15) 0.0376(10) 0.0724(13) 0.0094(10) -0.0038(11) 0.0034(9)
    O4' 0.0712(14) 0.0415(11) 0.0567(11) 0.0081(10) 0.0065(10) -0.0081(8)
    O5' 0.0785(14) 0.0532(11) 0.0521(11) 0.0131(10) -0.0191(10) 0.0004(9)
    C1' 0.0474(14) 0.0343(12) 0.0420(13) -0.0040(10) -0.0006(11) 0.0016(9)
    C2' 0.070(2) 0.0622(19) 0.082(2) -0.0024(17) 0.0238(18) -0.0024(16)
    C3' 0.0473(14) 0.0415(13) 0.0417(12) -0.0006(11) 0.0031(10) -0.0074(10)
    C4' 0.0502(15) 0.0445(14) 0.0504(14) 0.0071(12) 0.0012(11) -0.0080(11)
    C5' 0.0538(16) 0.0470(15) 0.0486(14) -0.0032(12) -0.0060(12) -0.0012(11)
    C6' 0.0695(19) 0.0388(14) 0.0564(16) -0.0056(13) -0.0047(14) -0.0040(12)
    C7' 0.0563(16) 0.0320(12) 0.0528(14) 0.0023(11) 0.0000(12) -0.0001(10)
    C8' 0.0619(17) 0.0403(13) 0.0499(14) 0.0036(12) 0.0029(12) 0.0013(11)
    C9' 0.093(2) 0.0404(14) 0.0452(14) 0.0140(15) -0.0131(15) 0.0002(11)
    C10' 0.0653(18) 0.0387(13) 0.0596(17) 0.0054(12) -0.0225(14) -0.0040(12)
    C11' 0.0591(16) 0.0382(13) 0.0500(14) 0.0053(12) -0.0073(12) 0.0019(11)
    C12' 0.0495(15) 0.0388(13) 0.0452(13) 0.0012(11) -0.0107(11) -0.0059(10)
    C13' 0.0550(16) 0.0367(13) 0.0452(13) -0.0047(11) -0.0045(11) -0.0019(10)
    C14' 0.0549(15) 0.0313(12) 0.0452(13) -0.0010(11) 0.0090(11) 0.0015(10)
    C15' 0.0498(15) 0.0321(12) 0.0521(14) 0.0041(11) 0.0010(11) 0.0045(10)
    C16' 0.0492(15) 0.0344(12) 0.0406(12) -0.0055(11) -0.0030(10) 0.0074(10)
    C17' 0.0413(13) 0.0309(11) 0.0402(12) -0.0052(10) -0.0010(10) 0.0017(9)
    C18' 0.0409(13) 0.0298(12) 0.0456(13) -0.0046(10) -0.0033(10) 0.0024(10)
_geom_special_details
;
All e.s.d.'s (except the e.s.d. in the dihedral angle between two l.s. planes)
are estimated using the full covariance matrix. The cell e.s.d.'s are taken
into account individually in the estimation of e.s.d.'s in distances, angles
and torsion angles; correlations between e.s.d.'s in cell parameters are only
used when they are defined by crystal symmetry. An approximate (isotropic)
treatment of cell e.s.d.'s is used for estimating e.s.d.'s involving l.s.
planes.
;
loop_
    _geom_bond_atom_site_label_1
    _geom_bond_atom_site_label_2
    _geom_bond_site_symmetry_2
    _geom_bond_distance
    _geom_bond_publ_flag
    O1 C1 . 1.341(3) ?
    O1 C3 . 1.482(3) ?
    O2 C1 . 1.227(3) ?
    O3 C7 . 1.460(3) ?
    O3 H3A . 0.818(10) ?
    O4 C14 . 1.372(3) ?
    O4 H4A . 0.826(10) ?
    O5 C16 . 1.359(3) ?
    O5 H5A . 0.8200 ?
    C1 C17 . 1.489(3) ?
    C2 C3 . 1.503(4) ?
    C2 H2A . 0.9600 ?
    C2 H2B . 0.9600 ?
    C2 H2C . 0.9600 ?
    C3 C4 . 1.517(4) ?
    C3 H3B . 0.9800 ?
    C4 C5 . 1.507(4) ?
    C4 H4B . 0.9700 ?
    C4 H4C . 0.9700 ?
    C5 C6 . 1.540(4) ?
    C5 H5B . 0.9700 ?
    C5 H5C . 0.9700 ?
    C6 C7 . 1.527(4) ?
    C6 H6A . 0.9700 ?
    C6 H6B . 0.9700 ?
    C7 C8 . 1.532(4) ?
    C7 H7A . 0.9800 ?
    C8 C9 . 1.523(5) ?
    C8 H8A . 0.9700 ?
    C8 H8B . 0.9700 ?
    C9 C10 . 1.520(4) ?
    C9 H9A . 0.9700 ?
    C9 H9B . 0.9700 ?
    C10 C11 . 1.534(3) ?
    C10 H10A . 0.9700 ?
    C10 H10B . 0.9700 ?
    C11 C12 . 1.524(3) ?
    C11 H11A . 0.9700 ?
    C11 H11B . 0.9700 ?
    C12 C18 . 1.531(3) ?
    C12 H12A . 0.9700 ?
    C12 H12B . 0.9700 ?
    C13 C18 . 1.388(3) ?
    C13 C14 . 1.391(4) ?
    C13 H13A . 0.9300 ?
    C14 C15 . 1.385(4) ?
    C15 C16 . 1.394(3) ?
    C15 H15A . 0.9300 ?
    C16 C17 . 1.425(3) ?
    C17 C18 . 1.419(3) ?
    O1' C1' . 1.331(3) ?
    O1' C3' . 1.483(3) ?
    O2' C1' . 1.232(3) ?
    O3' C7' . 1.456(3) ?
    O3' H3'A . 0.821(10) ?
    O4' C14' . 1.370(3) ?
    O4' H4'A . 0.821(10) ?
    O5' C16' . 1.365(3) ?
    O5' H5'A . 0.8200 ?
    C1' C17' . 1.476(3) ?
    C2' C3' . 1.504(4) ?
    C2' H2'A . 0.9600 ?
    C2' H2'B . 0.9600 ?
    C2' H2'C . 0.9600 ?
    C3' C4' . 1.523(4) ?
    C3' H3'B . 0.9800 ?
    C4' C5' . 1.527(4) ?
    C4' H4'B . 0.9700 ?
    C4' H4'C . 0.9700 ?
    C5' C6' . 1.538(4) ?
    C5' H5'B . 0.9700 ?
    C5' H5'C . 0.9700 ?
    C6' C7' . 1.533(4) ?
    C6' H6'A . 0.9700 ?
    C6' H6'B . 0.9700 ?
    C7' C8' . 1.527(4) ?
    C7' H7'A . 0.9800 ?
    C8' C9' . 1.542(4) ?
    C8' H8'A . 0.9700 ?
    C8' H8'B . 0.9700 ?
    C9' C10' . 1.532(4) ?
    C9' H9'A . 0.9700 ?
    C9' H9'B . 0.9700 ?
    C10' C11' . 1.528(4) ?
    C10' H10C . 0.9700 ?
    C10' H10D . 0.9700 ?
    C11' C12' . 1.540(4) ?
    C11' H11C . 0.9700 ?
    C11' H11D . 0.9700 ?
    C12' C18' . 1.520(3) ?
    C12' H12C . 0.9700 ?
    C12' H12D . 0.9700 ?
    C13' C18' . 1.381(3) ?
    C13' C14' . 1.392(4) ?
    C13' H13B . 0.9300 ?
    C14' C15' . 1.379(4) ?
    C15' C16' . 1.387(4) ?
    C15' H15B . 0.9300 ?
    C16' C17' . 1.421(3) ?
    C17' C18' . 1.428(3) ?
loop_
    _geom_angle_atom_site_label_1
    _geom_angle_atom_site_label_2
    _geom_angle_atom_site_label_3
    _geom_angle_site_symmetry_1
    _geom_angle_site_symmetry_3
    _geom_angle
    _geom_angle_publ_flag
    C1 O1 C3 . . 117.26(18) ?
    C7 O3 H3A . . 113(3) ?
    C14 O4 H4A . . 106(3) ?
    C16 O5 H5A . . 109.5 ?
    O2 C1 O1 . . 120.9(2) ?
    O2 C1 C17 . . 122.7(2) ?
    O1 C1 C17 . . 116.3(2) ?
    C3 C2 H2A . . 109.5 ?
    C3 C2 H2B . . 109.5 ?
    H2A C2 H2B . . 109.5 ?
    C3 C2 H2C . . 109.5 ?
    H2A C2 H2C . . 109.5 ?
    H2B C2 H2C . . 109.5 ?
    O1 C3 C2 . . 109.9(2) ?
    O1 C3 C4 . . 105.53(19) ?
    C2 C3 C4 . . 113.1(2) ?
    O1 C3 H3B . . 109.4 ?
    C2 C3 H3B . . 109.4 ?
    C4 C3 H3B . . 109.4 ?
    C5 C4 C3 . . 114.9(2) ?
    C5 C4 H4B . . 108.5 ?
    C3 C4 H4B . . 108.5 ?
    C5 C4 H4C . . 108.5 ?
    C3 C4 H4C . . 108.5 ?
    H4B C4 H4C . . 107.5 ?
    C4 C5 C6 . . 114.8(2) ?
    C4 C5 H5B . . 108.6 ?
    C6 C5 H5B . . 108.6 ?
    C4 C5 H5C . . 108.6 ?
    C6 C5 H5C . . 108.6 ?
    H5B C5 H5C . . 107.5 ?
    C7 C6 C5 . . 114.4(2) ?
    C7 C6 H6A . . 108.7 ?
    C5 C6 H6A . . 108.7 ?
    C7 C6 H6B . . 108.7 ?
    C5 C6 H6B . . 108.7 ?
    H6A C6 H6B . . 107.6 ?
    O3 C7 C6 . . 110.1(2) ?
    O3 C7 C8 . . 109.6(2) ?
    C6 C7 C8 . . 114.5(2) ?
    O3 C7 H7A . . 107.5 ?
    C6 C7 H7A . . 107.5 ?
    C8 C7 H7A . . 107.5 ?
    C9 C8 C7 . . 114.4(2) ?
    C9 C8 H8A . . 108.7 ?
    C7 C8 H8A . . 108.7 ?
    C9 C8 H8B . . 108.7 ?
    C7 C8 H8B . . 108.7 ?
    H8A C8 H8B . . 107.6 ?
    C10 C9 C8 . . 114.9(2) ?
    C10 C9 H9A . . 108.5 ?
    C8 C9 H9A . . 108.5 ?
    C10 C9 H9B . . 108.5 ?
    C8 C9 H9B . . 108.5 ?
    H9A C9 H9B . . 107.5 ?
    C9 C10 C11 . . 114.1(2) ?
    C9 C10 H10A . . 108.7 ?
    C11 C10 H10A . . 108.7 ?
    C9 C10 H10B . . 108.7 ?
    C11 C10 H10B . . 108.7 ?
    H10A C10 H10B . . 107.6 ?
    C12 C11 C10 . . 112.7(2) ?
    C12 C11 H11A . . 109.1 ?
    C10 C11 H11A . . 109.1 ?
    C12 C11 H11B . . 109.1 ?
    C10 C11 H11B . . 109.1 ?
    H11A C11 H11B . . 107.8 ?
    C11 C12 C18 . . 112.0(2) ?
    C11 C12 H12A . . 109.2 ?
    C18 C12 H12A . . 109.2 ?
    C11 C12 H12B . . 109.2 ?
    C18 C12 H12B . . 109.2 ?
    H12A C12 H12B . . 107.9 ?
    C18 C13 C14 . . 122.0(2) ?
    C18 C13 H13A . . 119.0 ?
    C14 C13 H13A . . 119.0 ?
    O4 C14 C15 . . 122.8(2) ?
    O4 C14 C13 . . 116.8(2) ?
    C15 C14 C13 . . 120.4(2) ?
    C14 C15 C16 . . 119.3(2) ?
    C14 C15 H15A . . 120.4 ?
    C16 C15 H15A . . 120.4 ?
    O5 C16 C15 . . 115.8(2) ?
    O5 C16 C17 . . 123.2(2) ?
    C15 C16 C17 . . 121.0(2) ?
    C18 C17 C16 . . 118.8(2) ?
    C18 C17 C1 . . 125.7(2) ?
    C16 C17 C1 . . 115.6(2) ?
    C13 C18 C17 . . 118.6(2) ?
    C13 C18 C12 . . 116.4(2) ?
    C17 C18 C12 . . 125.0(2) ?
    C1' O1' C3' . . 116.96(18) ?
    C7' O3' H3'A . . 103(3) ?
    C14' O4' H4'A . . 104(4) ?
    C16' O5' H5'A . . 109.5 ?
    O2' C1' O1' . . 121.1(2) ?
    O2' C1' C17' . . 122.5(2) ?
    O1' C1' C17' . . 116.3(2) ?
    C3' C2' H2'A . . 109.5 ?
    C3' C2' H2'B . . 109.5 ?
    H2'A C2' H2'B . . 109.5 ?
    C3' C2' H2'C . . 109.5 ?
    H2'A C2' H2'C . . 109.5 ?
    H2'B C2' H2'C . . 109.5 ?
    O1' C3' C2' . . 109.8(2) ?
    O1' C3' C4' . . 105.24(19) ?
    C2' C3' C4' . . 112.8(2) ?
    O1' C3' H3'B . . 109.6 ?
    C2' C3' H3'B . . 109.6 ?
    C4' C3' H3'B . . 109.6 ?
    C3' C4' C5' . . 114.6(2) ?
    C3' C4' H4'B . . 108.6 ?
    C5' C4' H4'B . . 108.6 ?
    C3' C4' H4'C . . 108.6 ?
    C5' C4' H4'C . . 108.6 ?
    H4'B C4' H4'C . . 107.6 ?
    C4' C5' C6' . . 114.1(2) ?
    C4' C5' H5'B . . 108.7 ?
    C6' C5' H5'B . . 108.7 ?
    C4' C5' H5'C . . 108.7 ?
    C6' C5' H5'C . . 108.7 ?
    H5'B C5' H5'C . . 107.6 ?
    C7' C6' C5' . . 114.9(2) ?
    C7' C6' H6'A . . 108.5 ?
    C5' C6' H6'A . . 108.5 ?
    C7' C6' H6'B . . 108.5 ?
    C5' C6' H6'B . . 108.5 ?
    H6'A C6' H6'B . . 107.5 ?
    O3' C7' C8' . . 109.8(2) ?
    O3' C7' C6' . . 110.6(2) ?
    C8' C7' C6' . . 113.3(2) ?
    O3' C7' H7'A . . 107.6 ?
    C8' C7' H7'A . . 107.6 ?
    C6' C7' H7'A . . 107.6 ?
    C7' C8' C9' . . 113.6(3) ?
    C7' C8' H8'A . . 108.8 ?
    C9' C8' H8'A . . 108.8 ?
    C7' C8' H8'B . . 108.8 ?
    C9' C8' H8'B . . 108.8 ?
    H8'A C8' H8'B . . 107.7 ?
    C10' C9' C8' . . 114.1(2) ?
    C10' C9' H9'A . . 108.7 ?
    C8' C9' H9'A . . 108.7 ?
    C10' C9' H9'B . . 108.7 ?
    C8' C9' H9'B . . 108.7 ?
    H9'A C9' H9'B . . 107.6 ?
    C11' C10' C9' . . 114.4(3) ?
    C11' C10' H10C . . 108.7 ?
    C9' C10' H10C . . 108.7 ?
    C11' C10' H10D . . 108.7 ?
    C9' C10' H10D . . 108.7 ?
    H10C C10' H10D . . 107.6 ?
    C10' C11' C12' . . 113.4(2) ?
    C10' C11' H11C . . 108.9 ?
    C12' C11' H11C . . 108.9 ?
    C10' C11' H11D . . 108.9 ?
    C12' C11' H11D . . 108.9 ?
    H11C C11' H11D . . 107.7 ?
    C18' C12' C11' . . 111.6(2) ?
    C18' C12' H12C . . 109.3 ?
    C11' C12' H12C . . 109.3 ?
    C18' C12' H12D . . 109.3 ?
    C11' C12' H12D . . 109.3 ?
    H12C C12' H12D . . 108.0 ?
    C18' C13' C14' . . 121.6(2) ?
    C18' C13' H13B . . 119.2 ?
    C14' C13' H13B . . 119.2 ?
    O4' C14' C15' . . 122.5(2) ?
    O4' C14' C13' . . 116.7(2) ?
    C15' C14' C13' . . 120.8(2) ?
    C14' C15' C16' . . 119.0(2) ?
    C14' C15' H15B . . 120.5 ?
    C16' C15' H15B . . 120.5 ?
    O5' C16' C15' . . 115.6(2) ?
    O5' C16' C17' . . 122.9(2) ?
    C15' C16' C17' . . 121.5(2) ?
    C16' C17' C18' . . 118.2(2) ?
    C16' C17' C1' . . 116.0(2) ?
    C18' C17' C1' . . 125.8(2) ?
    C13' C18' C17' . . 118.8(2) ?
    C13' C18' C12' . . 116.2(2) ?
    C17' C18' C12' . . 124.9(2) ?
loop_
    _geom_hbond_atom_site_label_D
    _geom_hbond_atom_site_label_H
    _geom_hbond_atom_site_label_A
    _geom_hbond_site_symmetry_A
    _geom_hbond_distance_DH
    _geom_hbond_distance_HA
    _geom_hbond_distance_DA
    _geom_hbond_angle_DHA
    O5 H5A O2 . 0.82 1.83 2.549(3) 146
    O5' H5'A O2' . 0.82 1.82 2.540(3) 146
    O4 H4A O3 1_665 0.83(2) 1.93(3) 2.745(3) 171(3)
    O4' H4'A O3' 1_465 0.82(3) 1.94(3) 2.740(3) 163(4)
    O3 H3A O4 1_545 0.82(3) 2.29(3) 3.080(3) 162(3)
    O3' H3'A O4' 1_545 0.82(3) 2.27(3) 3.067(3) 165(4)
_iucr_refine_instructions_details
;
TITL wk71 in P1
CELL 0.71073   5.0734  11.6178  14.7176  87.388  86.595  89.780
ZERR    2.00   0.0011   0.0021   0.0031   0.013   0.015   0.015
LATT  -1
SFAC C H O
UNIT 36 52 10
TEMP 23.000
L.S. 10
BOND
BOND $H
FMAP 2
PLAN 20
ACTA
OMIT 0 60
OMIT     0   0   1
OMIT     1  -1   5
OMIT     0   1  -5
OMIT    -1   1  -5
OMIT     0  -4   1
OMIT     2   7  11
OMIT     3  -1 -13
OMIT     1  -8  -6
OMIT     0   4  -1
OMIT     1   0  -2
DFIX  0.82 0.01 O3 H3A
DFIX  0.82 0.01 O4 H4A
DFIX  0.82 0.01 O3' H3'A
DFIX  0.82 0.01 O4' H4'A
WGHT    0.080300
FVAR       1.08073
O1    3   -0.144768    0.892327    0.658629    11.00000    0.06254    0.03638 =
         0.04081    0.00415   -0.00767   -0.01081
O2    3    0.041284    0.995717    0.762067    11.00000    0.07602    0.05065 =
         0.04080   -0.00223   -0.01197   -0.00867
O3    3   -0.300398    0.458280    0.451807    11.00000    0.07169    0.03792 =
         0.07618   -0.00901   -0.00306   -0.01393
O4    3    0.244045    1.343951    0.419887    11.00000    0.07721    0.03747 =
         0.05575    0.00219   -0.00113   -0.01722
O5    3    0.369275    1.152846    0.706521    11.00000    0.07022    0.05350 =
         0.05186   -0.00505   -0.01941   -0.01473
AFIX  83
H5A   2    0.301476    1.103804    0.742266    11.00000   -1.50000
AFIX   0
C1    1   -0.023063    0.987182    0.683583    11.00000    0.04578    0.03720 =
         0.03934   -0.00482    0.00251    0.00087
C2    1   -0.430911    0.831684    0.791461    11.00000    0.06599    0.06382 =
         0.07210   -0.00308    0.01986   -0.00319
AFIX  33
H2A   2   -0.390102    0.899969    0.822173    11.00000   -1.50000
H2B   2   -0.469418    0.769755    0.835621    11.00000   -1.50000
H2C   2   -0.581658    0.845894    0.756095    11.00000   -1.50000
AFIX   0
C3    1   -0.198539    0.799491    0.729621    11.00000    0.04731    0.04218 =
         0.03996    0.00897   -0.00096   -0.00253
AFIX  13
H3B   2   -0.042947    0.788159    0.765424    11.00000   -1.20000
AFIX   0
C4    1   -0.245582    0.691848    0.678289    11.00000    0.04901    0.04127 =
         0.04943    0.00783   -0.00198   -0.01063
AFIX  23
H4B   2   -0.319207    0.632866    0.721110    11.00000   -1.20000
H4C   2   -0.376265    0.709278    0.634142    11.00000   -1.20000
AFIX   0
C5    1   -0.003496    0.643678    0.629182    11.00000    0.05134    0.04887 =
         0.05841   -0.00344   -0.00982   -0.00088
AFIX  23
H5B   2    0.122689    0.621486    0.673807    11.00000   -1.20000
H5C   2    0.076745    0.704155    0.589251    11.00000   -1.20000
AFIX   0
C6    1   -0.054950    0.538999    0.572188    11.00000    0.07163    0.04000 =
         0.06281   -0.00398   -0.00700   -0.00070
AFIX  23
H6A   2    0.113486    0.508148    0.549955    11.00000   -1.20000
H6B   2   -0.142393    0.479742    0.611489    11.00000   -1.20000
AFIX   0
C7    1   -0.222911    0.565326    0.491034    11.00000    0.05605    0.03190 =
         0.05927   -0.00591    0.00589   -0.01159
AFIX  13
H7A   2   -0.384624    0.603311    0.514045    11.00000   -1.20000
AFIX   0
C8    1   -0.091540    0.645577    0.416277    11.00000    0.06232    0.04024 =
         0.05681   -0.00976    0.01301   -0.01319
AFIX  23
H8A   2    0.035145    0.693746    0.443523    11.00000   -1.20000
H8B   2    0.005324    0.599077    0.372480    11.00000   -1.20000
AFIX   0
C9    1   -0.282822    0.722925    0.365811    11.00000    0.07806    0.04815 =
         0.04330   -0.00572   -0.00542   -0.02105
AFIX  23
H9A   2   -0.193280    0.753160    0.309746    11.00000   -1.20000
H9B   2   -0.429366    0.676337    0.349344    11.00000   -1.20000
AFIX   0
C10   1   -0.392468    0.823481    0.418911    11.00000    0.05655    0.04247 =
         0.04665    0.00038   -0.01278   -0.00876
AFIX  23
H10A  2   -0.483095    0.793468    0.474851    11.00000   -1.20000
H10B  2   -0.521833    0.863750    0.383273    11.00000   -1.20000
AFIX   0
C11   1   -0.182741    0.909978    0.442913    11.00000    0.05092    0.03675 =
         0.04560   -0.00294   -0.00309   -0.00983
AFIX  23
H11A  2   -0.052985    0.870148    0.478661    11.00000   -1.20000
H11B  2   -0.092536    0.940770    0.387148    11.00000   -1.20000
AFIX   0
C12   1   -0.299480    1.009310    0.496363    11.00000    0.03969    0.03770 =
         0.04617    0.00006   -0.00680   -0.00406
AFIX  23
H12A  2   -0.401672    0.978474    0.549704    11.00000   -1.20000
H12B  2   -0.418164    1.053215    0.458738    11.00000   -1.20000
AFIX   0
C13   1   -0.008865    1.179794    0.465800    11.00000    0.05585    0.03439 =
         0.04202   -0.00329   -0.00816   -0.00146
AFIX  43
H13A  2   -0.091790    1.189114    0.411259    11.00000   -1.20000
AFIX   0
C14   1    0.188360    1.256780    0.484101    11.00000    0.05538    0.02907 =
         0.04614   -0.00347    0.00188   -0.00337
C15   1    0.312896    1.246198    0.565274    11.00000    0.05150    0.03556 =
         0.05060   -0.01050   -0.00053   -0.00835
AFIX  43
H15A  2    0.444809    1.297666    0.577487    11.00000   -1.20000
AFIX   0
C16   1    0.238355    1.157538    0.628492    11.00000    0.04616    0.03793 =
         0.04127   -0.00914   -0.00309   -0.00124
C17   1    0.038342    1.077320    0.610329    11.00000    0.04384    0.02971 =
         0.03839   -0.00666   -0.00007   -0.00049
C18   1   -0.085677    1.089464    0.526480    11.00000    0.03772    0.03236 =
         0.04320   -0.00500   -0.00238    0.00029
O1'   3    0.544225    0.373455    0.942172    11.00000    0.06061    0.03682 =
         0.04183   -0.00574   -0.00664    0.00608
O2'   3    0.368044    0.489753    0.837047    11.00000    0.07873    0.04583 =
         0.04060    0.00028   -0.00974    0.00435
O3'   3    0.682323   -0.081325    1.152097    11.00000    0.07000    0.03760 =
         0.07244    0.00338   -0.00382    0.00936
O4'   3    0.142486    0.799670    1.175362    11.00000    0.07119    0.04155 =
         0.05674   -0.00813    0.00649    0.00807
O5'   3    0.032270    0.638898    0.890006    11.00000    0.07847    0.05316 =
         0.05213    0.00043   -0.01906    0.01306
AFIX  83
H5'A  2    0.103355    0.594120    0.854650    11.00000   -1.50000
AFIX   0
C1'   1    0.424904    0.470842    0.916548    11.00000    0.04740    0.03431 =
         0.04199    0.00160   -0.00055   -0.00399
C2'   1    0.844423    0.329712    0.812160    11.00000    0.06987    0.06218 =
         0.08234   -0.00243    0.02380   -0.00237
AFIX  33
H2'A  2    0.805187    0.401372    0.780706    11.00000   -1.50000
H2'B  2    0.890448    0.272880    0.768574    11.00000   -1.50000
H2'C  2    0.989736    0.340297    0.849838    11.00000   -1.50000
AFIX   0
C3'   1    0.606073    0.289888    0.870710    11.00000    0.04728    0.04151 =
         0.04169   -0.00738    0.00307   -0.00058
AFIX  13
H3'B  2    0.454760    0.283246    0.832881    11.00000   -1.20000
AFIX   0
C4'   1    0.651072    0.175490    0.922148    11.00000    0.05017    0.04448 =
         0.05042   -0.00800    0.00120    0.00709
AFIX  23
H4'B  2    0.773287    0.187758    0.969011    11.00000   -1.20000
H4'C  2    0.733839    0.122398    0.880143    11.00000   -1.20000
AFIX   0
C5'   1    0.401034    0.119575    0.966727    11.00000    0.05379    0.04700 =
         0.04861   -0.00117   -0.00600   -0.00317
AFIX  23
H5'B  2    0.285277    0.100867    0.919389    11.00000   -1.20000
H5'C  2    0.309872    0.175029    1.004685    11.00000   -1.20000
AFIX   0
C6'   1    0.451284    0.009607    1.025320    11.00000    0.06954    0.03878 =
         0.05637   -0.00397   -0.00471   -0.00560
AFIX  23
H6'A  2    0.282698   -0.026335    1.043156    11.00000   -1.20000
H6'B  2    0.552403   -0.043750    0.988209    11.00000   -1.20000
AFIX   0
C7'   1    0.598394    0.028350    1.111459    11.00000    0.05625    0.03199 =
         0.05278   -0.00014   -0.00002    0.00230
AFIX  13
H7'A  2    0.757517    0.073260    1.093279    11.00000   -1.20000
AFIX   0
C8'   1    0.437426    0.095317    1.182423    11.00000    0.06195    0.04033 =
         0.04994    0.00126    0.00293    0.00357
AFIX  23
H8'A  2    0.330794    0.041463    1.221046    11.00000   -1.20000
H8'B  2    0.318297    0.147117    1.151398    11.00000   -1.20000
AFIX   0
C9'   1    0.607899    0.165969    1.242875    11.00000    0.09321    0.04039 =
         0.04523    0.00020   -0.01313    0.01396
AFIX  23
H9'A  2    0.498226    0.190497    1.294706    11.00000   -1.20000
H9'B  2    0.745546    0.116558    1.266048    11.00000   -1.20000
AFIX   0
C10'  1    0.736555    0.272396    1.193739    11.00000    0.06533    0.03871 =
         0.05956   -0.00404   -0.02249    0.00544
AFIX  23
H10C  2    0.853209    0.307284    1.234515    11.00000   -1.20000
H10D  2    0.844029    0.247890    1.141389    11.00000   -1.20000
AFIX   0
C11'  1    0.540935    0.363523    1.161469    11.00000    0.05910    0.03823 =
         0.04996    0.00185   -0.00727    0.00529
AFIX  23
H11C  2    0.438839    0.390899    1.214006    11.00000   -1.20000
H11D  2    0.419368    0.328140    1.122654    11.00000   -1.20000
AFIX   0
C12'  1    0.674211    0.467194    1.108671    11.00000    0.04946    0.03877 =
         0.04518   -0.00594   -0.01073    0.00118
AFIX  23
H12C  2    0.790326    0.505000    1.148013    11.00000   -1.20000
H12D  2    0.780982    0.440136    1.057056    11.00000   -1.20000
AFIX   0
C13'  1    0.392774    0.637346    1.134228    11.00000    0.05505    0.03667 =
         0.04524   -0.00188   -0.00450   -0.00469
AFIX  43
H13B  2    0.470389    0.640121    1.189764    11.00000   -1.20000
AFIX   0
C14'  1    0.199491    0.717870    1.112899    11.00000    0.05490    0.03127 =
         0.04521    0.00147    0.00900   -0.00096
C15'  1    0.079725    0.716226    1.031293    11.00000    0.04984    0.03210 =
         0.05209    0.00452    0.00100    0.00410
AFIX  43
H15B  2   -0.052289    0.769042    1.017992    11.00000   -1.20000
AFIX   0
C16'  1    0.158957    0.634683    0.969343    11.00000    0.04923    0.03444 =
         0.04058    0.00736   -0.00304   -0.00552
C17'  1    0.355055    0.551108    0.989129    11.00000    0.04128    0.03091 =
         0.04016    0.00168   -0.00103   -0.00521
C18'  1    0.471996    0.553471    1.074916    11.00000    0.04086    0.02982 =
         0.04562    0.00240   -0.00326   -0.00461
H4A   2    0.388482    1.370606    0.431398    11.00000    0.07303
H3'A  2    0.542502   -0.112863    1.169374    11.00000    0.10776
H3A   2   -0.174665    0.418170    0.435917    11.00000    0.08749
H4'A  2   -0.004593    0.823433    1.163349    11.00000    0.12888
HKLF 4
REM  wk71 in P1
REM R1 =  0.0586 for   5944 Fo > 4sig(Fo)  and  0.0752 for all   8049 data
REM    431 parameters refined using      7 restraints
END
WGHT      0.0803      0.0000
REM Highest difference peak  0.239,  deepest hole -0.157,  1-sigma level  0.045
Q1    1   0.1388  0.9210  1.1820  11.00000  0.05    0.24
Q2    1   0.4250  0.3422  0.9177  11.00000  0.05    0.20
Q3    1  -0.2924  0.3337  0.4534  11.00000  0.05    0.20
Q4    1  -0.3552  0.7049  0.4176  11.00000  0.05    0.19
Q5    1   0.5610  0.4782  1.1592  11.00000  0.05    0.18
Q6    1   0.2381  1.0635  0.6183  11.00000  0.05    0.18
Q7    1   0.3466  0.6583  0.9830  11.00000  0.05    0.18
Q8    1  -0.1318  0.7615  0.6623  11.00000  0.05    0.18
Q9    1   0.5292  0.5136  0.9424  11.00000  0.05    0.18
Q10   1  -0.1008  0.7122  0.3583  11.00000  0.05    0.18
Q11   1   0.5435  0.4812  0.8553  11.00000  0.05    0.17
Q12   1  -0.1877  0.8156  0.4345  11.00000  0.05    0.17
Q13   1   0.2466  1.2369  0.4236  11.00000  0.05    0.17
Q14   1   0.2914  0.4819  0.9610  11.00000  0.05    0.17
Q15   1  -0.2232  0.4595  0.4953  11.00000  0.05    0.17
Q16   1   0.1977  1.1514  0.4766  11.00000  0.05    0.17
Q17   1   0.5880  0.3936  0.8834  11.00000  0.05    0.17
Q18   1  -0.0093  0.8661  0.6826  11.00000  0.05    0.17
Q19   1  -0.0931  0.9778  0.5191  11.00000  0.05    0.17
Q20   1   0.1748  1.3746  0.4790  11.00000  0.05    0.17
;
data_New_Global_Publ_Block
_journal_date_recd_electronic     2012-09-03
_journal_date_accepted     2012-10-01
_journal_name_full     'Acta Crystallographica, Section E'
_journal_year     2012
_journal_volume     68
_journal_issue     11
_journal_page_first     o3071
_journal_page_last     o3071
_journal_paper_category     QO
_journal_paper_doi     10.1107/S1600536812041141
_journal_coeditor_code     FJ2595
_publ_contact_author_name     'Sarah Drzymala'
_publ_contact_author_address
;
BAM Federal Institute for Materials Research and Testing, Department of
Analytical Chemistry, Reference Materials, Richard-Willst\"atter-Strasse 11,
D-12489 Berlin, Germany
;
_publ_contact_author_email     'sarah.drzymala@bam.de'
_publ_contact_author_fax     ?
_publ_contact_author_phone     ?
_publ_section_title
;\
(3<i>S</i>,7<i>R</i>)-7,14,16-Trihydroxy-3-methyl-3,4,5,6,7,8,9,10,11,12-\
decahydro-1<i>H</i>-2-benzoxacyclotetradecin-1-one.
;
_publ_section_title_footnote     .
loop_
    _publ_author_name
    _publ_author_footnote
    _publ_author_address
    'Drzymala, Sarah' .
;
BAM Federal Institute for Materials Research and Testing,
Department of Analytical Chemistry, Reference Materials,
 Richard-Willst\"atter-Strasse 11,
D-12489 Berlin, Germany
;
    'Kraus, Werner' .
;
BAM Federal Institute for Materials Research and Testing,
Department of Analytical Chemistry, Reference Materials,
 Richard-Willst\"atter-Strasse 11,
D-12489 Berlin, Germany
;
    'Emmerling, Franziska' .
;
BAM Federal Institute for Materials Research and Testing,
Department of Analytical Chemistry, Reference Materials,
 Richard-Willst\"atter-Strasse 11,
D-12489 Berlin, Germany
;
    'Koch, Matthias' .
;
BAM Federal Institute for Materials Research and Testing,
Department of Analytical Chemistry, Reference Materials,
 Richard-Willst\"atter-Strasse 11,
D-12489 Berlin, Germany
;
_publ_section_synopsis     .
