# Supplementary material for: (3S,7R)-7,14,16-Trihy­droxy-3-methyl-3,4,5,6,7,8,9,10,11,12-deca­hydro-1H-2-benzoxacyclo­tetra­decin-1-one
Source: Acta Crystallogr Sect E Struct Rep Online. 2012 Oct 6;68(Pt 11):o3071. doi: 10.1107/S1600536812041141 (PMC3515178; doi:10.1107/S1600536812041141)
Supplement: Supplementary file 2 [file e-68-o3071-Isup2.hkl]

# 
# h,k,l, Fc-squared, Fo-squared, sigma(Fo-squared) and status flag 
# 
data_I
_shelx_title ' wk71 in P1' 
_shelx_refln_list_code          4 
_shelx_F_calc_maximum       83.10 
_exptl_crystal_F_000       348.00 
_reflns_d_resolution_high  0.7489 
 
loop_ 
 _symmetry_equiv_pos_as_xyz 
 'x, y, z' 
 
_cell_length_a     5.0734 
_cell_length_b    11.6178 
_cell_length_c    14.7176 
_cell_angle_alpha  87.388 
_cell_angle_beta   86.595 
_cell_angle_gamma  89.780 
 
_shelx_F_squared_multiplier     1.000 
 
loop_ 
 _refln_index_h 
 _refln_index_k 
 _refln_index_l 
 _refln_F_squared_calc 
 _refln_F_squared_meas 
 _refln_F_squared_sigma 
 _refln_observed_status 
  -1  -4 -19        0.04        0.00      1.35 o 
   0  -4 -19        0.19        0.10      1.17 o 
  -1  -3 -19        7.53        7.95      2.05 o 
   0  -3 -19        3.31        0.74      1.29 o 
   1  -3 -19        1.23        2.58      3.45 o 
  -1  -2 -19       20.45       26.46      3.57 o 
   0  -2 -19        0.23        3.68      1.70 o 
   1  -2 -19        6.75        8.59      2.10 o 
  -1  -1 -19        4.88        6.59      2.04 o 
   0  -1 -19        2.63        2.40      1.48 o 
   1  -1 -19        4.35        3.05      1.75 o 
  -1   0 -19        0.85        3.95      1.59 o 
   0   0 -19        1.67        4.96      1.90 o 
   1   0 -19        2.63        3.08      1.82 o 
  -1   1 -19        3.63        5.60      1.95 o 
   0   1 -19        6.11        4.65      2.02 o 
   1   1 -19        3.12        2.15      1.95 o 
  -1   2 -19       10.87       14.40      2.44 o 
   0   2 -19        6.12        5.46      2.03 o 
  -1  -6 -18        0.40        0.00      1.82 o 
   0  -6 -18        8.76        9.64      2.93 o 
   1  -6 -18        0.11        1.21      2.89 o 
  -2  -5 -18        1.08        2.21      1.32 o 
  -1  -5 -18        1.28        2.29      1.40 o 
   0  -5 -18        3.65        2.41      2.46 o 
   1  -5 -18        3.59        7.29      2.67 o 
  -2  -4 -18        1.25        3.99      1.55 o 
  -1  -4 -18        3.08        2.80      1.51 o 
   0  -4 -18        1.46        0.00      1.09 o 
   1  -4 -18        0.74        0.55      2.09 o 
  -2  -3 -18        7.06        8.50      2.40 o 
  -1  -3 -18        1.99        3.54      1.49 o 
   0  -3 -18        2.16        1.54      1.46 o 
   1  -3 -18        1.37        0.56      1.27 o 
   2  -3 -18        8.85       13.73      2.64 o 
  -2  -2 -18       15.49       18.91      2.70 o 
  -1  -2 -18        5.44        6.95      1.69 o 
   0  -2 -18       12.06       13.15      2.44 o 
   1  -2 -18        2.77        4.02      1.67 o 
   2  -2 -18        0.95        1.63      1.30 o 
  -2  -1 -18        5.26        4.03      1.82 o 
  -1  -1 -18        4.01        4.65      1.52 o 
   0  -1 -18        1.61        1.29      1.56 o 
   1  -1 -18        3.52        4.36      1.73 o 
   2  -1 -18        0.09        0.23      1.18 o 
  -2   0 -18        1.65        3.33      1.81 o 
  -1   0 -18        1.08        0.41      1.14 o 
   0   0 -18        1.04        0.54      1.32 o 
   1   0 -18        2.68        6.30      2.41 o 
   2   0 -18        4.76        4.01      1.46 o 
  -2   1 -18        4.31        6.06      2.06 o 
  -1   1 -18        1.02        1.69      1.30 o 
   0   1 -18        2.18        2.13      1.56 o 
   1   1 -18        1.95        2.87      1.68 o 
   2   1 -18        1.42        4.19      1.89 o 
  -2   2 -18        9.86       12.87      2.82 o 
  -1   2 -18       11.90       14.72      2.44 o 
   0   2 -18       25.41       28.98      3.30 o 
   1   2 -18        1.93        0.07      1.43 o 
   2   2 -18        1.05        1.54      2.26 o 
  -2   3 -18       12.15       12.79      2.73 o 
  -1   3 -18        1.72        1.64      1.42 o 
   0   3 -18        5.71        5.59      1.94 o 
   1   3 -18        6.54        7.44      2.12 o 
  -2   4 -18        2.72        1.95      2.62 o 
  -1   4 -18        0.26        0.75      1.35 o 
   0   4 -18        0.79        1.20      1.48 o 
   1   4 -18        3.50        4.39      1.94 o 
  -1   5 -18        0.86        1.11      1.38 o 
   0   5 -18        0.52        0.06      1.57 o 
  -1  -8 -17        1.13        0.97      1.87 o 
   0  -8 -17        1.68        4.18      2.12 o 
  -2  -7 -17        2.31        3.06      1.90 o 
  -1  -7 -17        2.03        1.96      1.85 o 
   0  -7 -17        1.45        2.42      2.01 o 
   1  -7 -17        7.34       10.85      2.97 o 
  -2  -6 -17        4.73        5.37      1.71 o 
  -1  -6 -17        1.14        1.47      1.86 o 
   0  -6 -17        2.33        1.81      2.04 o 
   1  -6 -17       19.10       24.64      4.67 o 
   2  -6 -17        0.67        0.46      1.65 o 
  -3  -5 -17        3.17        1.77      2.04 o 
  -2  -5 -17        1.76        2.18      1.27 o 
  -1  -5 -17        4.16        3.34      1.69 o 
   0  -5 -17        4.67        7.37      2.63 o 
   1  -5 -17       11.01       11.90      2.07 o 
   2  -5 -17        5.16        2.88      1.70 o 
  -3  -4 -17        2.91        3.08      1.66 o 
  -2  -4 -17        3.53        3.33      1.37 o 
  -1  -4 -17        0.48        0.90      1.07 o 
   0  -4 -17       10.01       10.68      2.12 o 
   1  -4 -17        3.26        2.67      1.47 o 
   2  -4 -17        5.29        5.29      2.12 o 
  -3  -3 -17        6.96        6.96      2.11 o 
  -2  -3 -17        6.19        4.87      1.30 o 
  -1  -3 -17        0.41        0.01      1.18 o 
   0  -3 -17        2.35        2.32      1.40 o 
   1  -3 -17        0.16        0.54      1.12 o 
   2  -3 -17        4.45        4.63      1.50 o 
  -3  -2 -17        1.99        1.83      1.47 o 
  -2  -2 -17        1.55        1.55      1.04 o 
  -1  -2 -17        2.07        6.28      1.55 o 
   0  -2 -17        3.48        3.31      1.43 o 
   1  -2 -17        2.50        1.23      1.39 o 
   2  -2 -17       15.90       19.34      2.38 o 
  -3  -1 -17        1.11        2.27      1.67 o 
  -2  -1 -17        0.97        2.34      1.02 o 
  -1  -1 -17        9.38       10.16      1.83 o 
   0  -1 -17        6.57        8.87      2.13 o 
   1  -1 -17        9.29        8.36      2.09 o 
   2  -1 -17        1.34        1.14      1.20 o 
   3  -1 -17        0.11        0.00      1.80 o 
  -3   0 -17       21.03       28.54      3.48 o 
  -2   0 -17       14.22       16.23      2.36 o 
  -1   0 -17        0.04        0.00      1.00 o 
   0   0 -17        1.17        1.17      1.90 o 
   1   0 -17        2.08        3.52      1.62 o 
   2   0 -17        1.12        2.02      1.25 o 
   3   0 -17        3.98        4.38      2.38 o 
  -3   1 -17        1.63        1.57      1.65 o 
  -2   1 -17        0.06        0.22      1.50 o 
  -1   1 -17        8.72        8.62      1.72 o 
   0   1 -17        8.20        9.10      2.35 o 
   1   1 -17       10.88       11.56      2.40 o 
   2   1 -17        0.79        0.15      1.13 o 
  -3   2 -17        0.20        1.11      1.54 o 
  -2   2 -17        0.71        1.03      1.55 o 
  -1   2 -17       14.26       19.25      2.27 o 
   0   2 -17        0.64        2.11      1.48 o 
   1   2 -17        1.12        1.70      1.47 o 
   2   2 -17        5.95        6.21      1.77 o 
  -3   3 -17        2.82        3.58      1.82 o 
  -2   3 -17        2.78        1.74      1.61 o 
  -1   3 -17        5.99        8.95      1.78 o 
   0   3 -17        3.04        3.22      1.50 o 
   1   3 -17        0.72        2.51      1.61 o 
   2   3 -17        0.02        1.31      1.58 o 
  -2   4 -17        4.42        5.54      2.14 o 
  -1   4 -17        2.21        3.35      1.58 o 
   0   4 -17        4.42        3.32      1.60 o 
   1   4 -17        0.75        0.52      1.46 o 
   2   4 -17        8.97        9.79      3.07 o 
  -2   5 -17        0.41        2.15      1.69 o 
  -1   5 -17        0.54        0.22      1.22 o 
   0   5 -17        4.66        5.17      1.66 o 
   1   5 -17       11.58       12.92      2.56 o 
  -2   6 -17        1.04        1.75      2.56 o 
  -1   6 -17        2.79        1.82      2.09 o 
   0   6 -17        2.95        4.36      1.76 o 
   1   6 -17        0.65        0.33      1.55 o 
   0   7 -17        2.27        3.59      3.17 o 
  -1  -9 -16        8.56        9.93      2.73 o 
   0  -9 -16        2.38        5.23      2.34 o 
   1  -9 -16        0.33        0.56      2.64 o 
  -2  -8 -16        2.25        4.08      2.63 o 
  -1  -8 -16        5.93        8.16      4.59 o 
   0  -8 -16       20.56       28.41      3.97 o 
   1  -8 -16        1.13        0.65      1.26 o 
  -2  -7 -16        6.48        6.91      2.12 o 
  -1  -7 -16        5.19        4.36      2.78 o 
   0  -7 -16        9.13        8.37      2.50 o 
   1  -7 -16        9.12        7.95      1.87 o 
   2  -7 -16        0.80        2.79      1.71 o 
  -3  -6 -16        0.83        0.29      1.78 o 
  -2  -6 -16        1.06        1.78      1.18 o 
  -1  -6 -16        1.91        1.12      1.76 o 
   0  -6 -16        0.62        0.00      1.61 o 
   1  -6 -16       20.70       19.62      2.55 o 
   2  -6 -16        7.88       10.78      2.58 o 
  -3  -5 -16        6.81        4.42      2.18 o 
  -2  -5 -16        5.53        7.25      1.54 o 
  -1  -5 -16        4.16        4.39      1.38 o 
   0  -5 -16        5.24        3.83      1.52 o 
   1  -5 -16        6.10        4.78      1.54 o 
   2  -5 -16        6.62        8.37      2.21 o 
   3  -5 -16        7.96        8.51      2.35 o 
  -3  -4 -16        0.95        0.17      1.33 o 
  -2  -4 -16        5.88        4.43      1.25 o 
  -1  -4 -16        5.53        5.06      1.47 o 
   0  -4 -16       17.19       15.65      3.65 o 
   1  -4 -16        4.09        4.05      1.23 o 
   2  -4 -16        2.97        2.05      1.62 o 
   3  -4 -16        4.68        3.03      1.77 o 
  -4  -3 -16        1.43        1.76      1.90 o 
  -3  -3 -16        8.98        7.18      2.09 o 
  -2  -3 -16        4.25        3.60      1.20 o 
  -1  -3 -16       10.02        8.03      1.71 o 
   0  -3 -16       31.89       32.54      3.04 o 
   1  -3 -16        4.85        6.13      1.34 o 
   2  -3 -16       18.46       21.25      2.94 o 
   3  -3 -16       11.53       11.08      2.39 o 
  -4  -2 -16        2.79        3.70      2.14 o 
  -3  -2 -16        0.76        1.23      1.43 o 
  -2  -2 -16        0.24        0.73      0.92 o 
  -1  -2 -16       20.07       19.50      2.46 o 
   0  -2 -16       15.88       19.03      2.51 o 
   1  -2 -16        7.87        8.47      1.55 o 
   2  -2 -16       12.62       15.08      2.62 o 
   3  -2 -16        4.75        4.30      1.55 o 
  -4  -1 -16        1.81        1.40      1.47 o 
  -3  -1 -16        4.12        3.43      1.80 o 
  -2  -1 -16        0.45        0.37      0.87 o 
  -1  -1 -16        3.92        5.42      1.50 o 
   0  -1 -16        3.37        4.54      1.65 o 
   1  -1 -16        7.84       10.19      1.63 o 
   2  -1 -16       19.24       25.18      3.32 o 
   3  -1 -16        1.44        1.20      1.44 o 
  -4   0 -16        5.51        8.83      2.22 o 
  -3   0 -16        0.56        0.49      1.32 o 
  -2   0 -16       30.95       36.58      3.03 o 
  -1   0 -16        9.54       13.00      1.90 o 
   0   0 -16       15.47       18.77      2.53 o 
   1   0 -16        4.14        3.88      1.30 o 
   2   0 -16       20.32       30.14      2.49 o 
   3   0 -16        4.59        7.23      1.88 o 
  -4   1 -16        2.33        1.46      1.48 o 
  -3   1 -16        7.46        6.90      2.11 o 
  -2   1 -16        0.23        0.00      1.03 o 
  -1   1 -16        3.74        3.59      1.21 o 
   0   1 -16        4.21        5.60      1.53 o 
   1   1 -16        3.56        4.93      1.66 o 
   2   1 -16       21.66       26.99      2.36 o 
   3   1 -16        0.86        1.60      1.37 o 
  -4   2 -16        0.55        1.48      1.62 o 
  -3   2 -16        4.48        5.07      1.96 o 
  -2   2 -16        1.60        0.25      1.18 o 
  -1   2 -16       14.38       16.70      1.90 o 
   0   2 -16        4.59        4.83      1.45 o 
   1   2 -16        6.20        4.53      1.72 o 
   2   2 -16       14.22       14.49      1.90 o 
   3   2 -16        4.74        5.95      1.77 o 
  -3   3 -16        1.53        2.89      1.64 o 
  -2   3 -16        0.22        0.83      1.19 o 
  -1   3 -16        2.52        2.73      1.20 o 
   0   3 -16        4.31        4.97      1.56 o 
   1   3 -16        1.24        0.92      1.68 o 
   2   3 -16       13.02       14.01      1.96 o 
   3   3 -16       11.51       12.08      2.24 o 
  -3   4 -16        4.26        5.33      2.10 o 
  -2   4 -16        0.77        1.13      1.47 o 
  -1   4 -16        8.30        8.13      1.59 o 
   0   4 -16        5.62        5.86      1.71 o 
   1   4 -16        6.70        7.38      2.07 o 
   2   4 -16        0.66        1.56      1.63 o 
   3   4 -16        1.86        2.56      1.68 o 
  -3   5 -16        4.89        6.06      2.10 o 
  -2   5 -16        0.32        0.00      1.40 o 
  -1   5 -16        3.28        3.83      1.31 o 
   0   5 -16        2.62        2.51      1.45 o 
   1   5 -16        5.46        4.50      1.89 o 
   2   5 -16        2.42        2.66      1.69 o 
  -2   6 -16       12.29       11.54      2.64 o 
  -1   6 -16        2.07        1.35      1.17 o 
   0   6 -16        1.80        1.22      1.28 o 
   1   6 -16       30.66       32.39      3.48 o 
   2   6 -16        2.26        1.86      1.76 o 
  -2   7 -16        2.94        1.41      1.68 o 
  -1   7 -16        0.58        0.83      1.57 o 
   0   7 -16        9.06        9.09      2.15 o 
   1   7 -16        6.72        7.87      2.18 o 
  -1   8 -16        1.28        1.08      1.75 o 
   0   8 -16        3.37        7.05      1.97 o 
  -1 -10 -15        6.32        6.47      2.26 o 
   0 -10 -15       14.74       14.43      4.46 o 
   1 -10 -15        7.61        7.95      2.67 o 
  -2  -9 -15        2.19        0.00      1.95 o 
  -1  -9 -15        7.56        6.46      2.56 o 
   0  -9 -15        7.66        9.80      2.77 o 
   1  -9 -15        0.59        1.29      1.31 o 
   2  -9 -15        1.60        1.41      3.10 o 
  -3  -8 -15        5.19       10.38      4.43 o 
  -2  -8 -15        5.04        6.70      2.83 o 
  -1  -8 -15        7.99        9.71      2.49 o 
   0  -8 -15       17.41       17.54      3.31 o 
   1  -8 -15        1.07        1.81      1.23 o 
   2  -8 -15        0.14        0.07      1.55 o 
  -3  -7 -15        4.47        4.85      2.36 o 
  -2  -7 -15       12.18       16.67      2.05 o 
  -1  -7 -15        4.64        7.10      2.28 o 
   0  -7 -15        4.63        6.63      2.26 o 
   1  -7 -15       10.61        9.97      1.90 o 
   2  -7 -15        4.39        4.92      1.87 o 
   3  -7 -15        1.84        2.19      1.98 o 
  -3  -6 -15        8.16        5.67      2.53 o 
  -2  -6 -15        4.11        4.45      1.36 o 
  -1  -6 -15        3.05        2.82      1.27 o 
   0  -6 -15       19.26       19.87      4.87 o 
   1  -6 -15       21.64       20.91      2.42 o 
   2  -6 -15       15.32       13.77      2.54 o 
   3  -6 -15        1.17        1.61      1.59 o 
  -4  -5 -15        4.55        8.15      2.90 o 
  -3  -5 -15        2.01        2.23      2.00 o 
  -2  -5 -15        5.74        7.77      1.43 o 
  -1  -5 -15        9.03        9.46      1.73 o 
   0  -5 -15       14.94       14.57      2.21 o 
   1  -5 -15       15.10       15.90      2.60 o 
   2  -5 -15       13.99       15.46      2.78 o 
   3  -5 -15        4.35        6.23      1.95 o 
  -4  -4 -15        1.35        1.45      1.90 o 
  -3  -4 -15        5.52        3.44      1.57 o 
  -2  -4 -15        2.44        3.14      1.08 o 
  -1  -4 -15        6.09        5.42      1.36 o 
   0  -4 -15       24.58       24.56      3.08 o 
   1  -4 -15        2.13        2.44      1.04 o 
   2  -4 -15        0.43        0.37      1.42 o 
   3  -4 -15        0.45        0.00      1.42 o 
  -4  -3 -15       10.70       16.68      3.43 o 
  -3  -3 -15        1.05        0.96      1.13 o 
  -2  -3 -15        0.55        0.44      0.88 o 
  -1  -3 -15       41.62       35.60      2.75 o 
   0  -3 -15       40.56       42.37      3.17 o 
   1  -3 -15       24.51       23.02      2.05 o 
   2  -3 -15       15.53       17.48      2.17 o 
   3  -3 -15        2.70        1.47      1.51 o 
  -4  -2 -15        4.48        6.79      2.59 o 
  -3  -2 -15       12.54       12.04      1.98 o 
  -2  -2 -15       13.05       11.54      1.56 o 
  -1  -2 -15       51.89       48.10      4.15 o 
   0  -2 -15       14.74       19.35      2.43 o 
   1  -2 -15       11.90       12.47      1.55 o 
   2  -2 -15        0.57        0.40      1.17 o 
   3  -2 -15        8.34       10.73      2.95 o 
   4  -2 -15        5.15        3.77      2.38 o 
  -4  -1 -15        3.15        4.59      1.77 o 
  -3  -1 -15       18.98       22.52      2.44 o 
  -2  -1 -15       12.18       13.34      1.59 o 
  -1  -1 -15        8.14        5.99      1.35 o 
   0  -1 -15        1.25        2.30      1.23 o 
   1  -1 -15       65.97       74.91      4.66 o 
   2  -1 -15       35.20       43.97      3.45 o 
   3  -1 -15       26.04       32.40      3.90 o 
   4  -1 -15        3.69        2.53      3.52 o 
  -4   0 -15       16.01       21.45      2.89 o 
  -3   0 -15        3.09        4.38      1.41 o 
  -2   0 -15        2.22        3.35      1.01 o 
  -1   0 -15        2.26        3.81      1.19 o 
   0   0 -15       24.74       29.34      2.52 o 
   1   0 -15       40.26       41.09      2.35 o 
   2   0 -15       18.92       25.11      2.21 o 
   3   0 -15        5.01        9.50      1.92 o 
   4   0 -15        2.82        1.35      3.06 o 
  -4   1 -15        1.31        1.55      1.57 o 
  -3   1 -15       20.71       22.76      2.41 o 
  -2   1 -15        8.74        7.79      1.63 o 
  -1   1 -15        3.78        3.22      1.14 o 
   0   1 -15        1.85        2.42      1.16 o 
   1   1 -15       84.40       92.63      3.50 o 
   2   1 -15       21.73       27.19      2.27 o 
   3   1 -15       24.30       31.54      2.92 o 
   4   1 -15        0.22        1.33      1.64 o 
  -4   2 -15        4.27        5.15      1.91 o 
  -3   2 -15        8.71        8.44      1.76 o 
  -2   2 -15        5.03        4.57      1.49 o 
  -1   2 -15       34.63       36.95      2.46 o 
   0   2 -15        7.76       11.27      1.89 o 
   1   2 -15       15.55       17.61      2.24 o 
   2   2 -15        3.84        3.58      1.23 o 
   3   2 -15        7.08        7.48      1.84 o 
  -4   3 -15        1.49        1.74      1.53 o 
  -3   3 -15        6.25        7.24      2.07 o 
  -2   3 -15        3.90        2.92      1.33 o 
  -1   3 -15       10.64        6.07      1.36 o 
   0   3 -15       86.31       90.69      3.99 o 
   1   3 -15       15.48       14.48      2.40 o 
   2   3 -15       14.44       18.37      2.10 o 
   3   3 -15        6.36        6.71      1.74 o 
  -4   4 -15        1.65        1.40      1.56 o 
  -3   4 -15        4.84        4.21      2.37 o 
  -2   4 -15        6.74        7.80      1.77 o 
  -1   4 -15        5.73        6.14      1.36 o 
   0   4 -15       14.91       14.40      2.10 o 
   1   4 -15        4.48        3.63      1.62 o 
   2   4 -15        3.51        3.98      1.39 o 
   3   4 -15        1.72        0.68      1.32 o 
  -3   5 -15        3.83        3.15      1.64 o 
  -2   5 -15        3.27        2.73      1.53 o 
  -1   5 -15        4.91        3.98      1.26 o 
   0   5 -15        3.83        3.84      1.53 o 
   1   5 -15        5.61        7.31      2.06 o 
   2   5 -15       15.67       15.57      2.67 o 
   3   5 -15        1.54        1.81      2.02 o 
  -3   6 -15        2.20        0.91      1.51 o 
  -2   6 -15        1.05        1.19      1.55 o 
  -1   6 -15        0.17        0.02      1.01 o 
   0   6 -15        4.02        4.69      1.54 o 
   1   6 -15       27.14       26.23      3.13 o 
   2   6 -15        6.88        6.67      3.36 o 
  -3   7 -15        4.38        5.74      2.45 o 
  -2   7 -15        4.70        1.09      1.64 o 
  -1   7 -15        4.51        4.30      1.96 o 
   0   7 -15       17.82       20.89      2.74 o 
   1   7 -15       12.75       12.64      2.52 o 
   2   7 -15        0.11        0.00      1.47 o 
  -2   8 -15        2.91        4.62      1.85 o 
  -1   8 -15        7.17        8.84      2.43 o 
   0   8 -15       15.42       19.55      2.62 o 
   1   8 -15        1.41        2.65      1.72 o 
  -1   9 -15        4.93        5.62      2.08 o 
   0   9 -15        5.48        6.60      2.48 o 
  -1 -11 -14        9.73       17.64      4.48 o 
   0 -11 -14        2.42        3.41      1.78 o 
  -2 -10 -14        6.47       10.29      3.21 o 
  -1 -10 -14        0.86        4.63      2.06 o 
   0 -10 -14       36.38       46.29      5.81 o 
   1 -10 -14       25.43       27.86      2.84 o 
   2 -10 -14       11.33        7.62      4.28 o 
  -3  -9 -14        2.59        3.45      3.64 o 
  -2  -9 -14        0.97        3.37      2.10 o 
  -1  -9 -14       19.21       22.40      3.34 o 
   0  -9 -14        4.18        5.35      2.24 o 
   1  -9 -14        4.01        6.24      1.62 o 
   2  -9 -14       12.06       10.92      2.53 o 
  -3  -8 -14        5.59        7.18      2.66 o 
  -2  -8 -14        2.50        3.33      1.95 o 
  -1  -8 -14       10.40       10.11      2.45 o 
   0  -8 -14        1.87        0.00      1.51 o 
   1  -8 -14        0.69        1.99      1.56 o 
   2  -8 -14        4.83        5.89      2.04 o 
   3  -8 -14        1.50        0.19      1.55 o 
  -4  -7 -14        7.01        6.08      2.39 o 
  -3  -7 -14        3.39        5.45      3.41 o 
  -2  -7 -14        8.54        9.90      1.72 o 
  -1  -7 -14        8.07        9.64      2.04 o 
   0  -7 -14        6.00        5.65      2.13 o 
   1  -7 -14        2.18        1.66      1.16 o 
   2  -7 -14        0.15        0.42      1.31 o 
   3  -7 -14        2.63        5.35      1.97 o 
  -4  -6 -14        0.77        0.53      1.72 o 
  -3  -6 -14        5.56        6.40      2.38 o 
  -2  -6 -14       15.96       15.18      1.74 o 
  -1  -6 -14        0.62        1.47      0.97 o 
   0  -6 -14       15.13       11.97      1.92 o 
   1  -6 -14        1.98        2.85      1.24 o 
   2  -6 -14        4.02        2.86      1.70 o 
   3  -6 -14        5.72        5.20      1.90 o 
  -4  -5 -14        0.41        0.00      1.65 o 
  -3  -5 -14        0.66        0.70      1.29 o 
  -2  -5 -14        7.20        7.42      1.37 o 
  -1  -5 -14       81.63       72.62      3.78 o 
   0  -5 -14       36.94       32.14      1.95 o 
   1  -5 -14        2.12        0.47      1.04 o 
   2  -5 -14        3.88        5.35      1.81 o 
   3  -5 -14        6.86        5.37      1.92 o 
   4  -5 -14        0.10        0.89      1.70 o 
  -4  -4 -14        5.58        2.00      1.81 o 
  -3  -4 -14       11.40       13.22      1.98 o 
  -2  -4 -14       11.16       11.73      1.57 o 
  -1  -4 -14        2.71        2.53      1.19 o 
   0  -4 -14        6.49        6.53      1.19 o 
   1  -4 -14        1.96        3.40      1.05 o 
   2  -4 -14        0.66        0.09      1.25 o 
   3  -4 -14        3.15        1.36      1.42 o 
   4  -4 -14        0.94        1.36      1.57 o 
  -4  -3 -14        5.29        6.56      2.39 o 
  -3  -3 -14        1.69        1.09      1.11 o 
  -2  -3 -14        1.84        1.08      0.89 o 
  -1  -3 -14       47.63       39.40      2.42 o 
   0  -3 -14       50.78       45.38      2.20 o 
   1  -3 -14       15.95       17.80      1.74 o 
   2  -3 -14        0.41        0.30      1.01 o 
   3  -3 -14        0.05        0.00      1.14 o 
   4  -3 -14        0.72        0.88      1.41 o 
  -4  -2 -14        9.64       12.50      3.56 o 
  -3  -2 -14        5.95        4.54      1.40 o 
  -2  -2 -14       41.31       35.66      2.22 o 
  -1  -2 -14        4.62        4.00      1.10 o 
   0  -2 -14       64.81       64.16      2.57 o 
   1  -2 -14        2.04        3.75      1.04 o 
   2  -2 -14       13.11       16.48      2.10 o 
   3  -2 -14       30.12       37.36      5.49 o 
   4  -2 -14        5.37        8.38      1.83 o 
  -4  -1 -14        5.29        8.23      1.49 o 
  -3  -1 -14        1.91        2.51      1.17 o 
  -2  -1 -14       57.70       57.26      3.80 o 
  -1  -1 -14       11.07       12.91      1.60 o 
   0  -1 -14        9.84       13.22      1.46 o 
   1  -1 -14       44.87       59.03      4.59 o 
   2  -1 -14      147.93      177.96     14.81 o 
   3  -1 -14       12.56       17.48      2.19 o 
   4  -1 -14        2.47        3.61      1.48 o 
  -4   0 -14        7.19        7.61      2.04 o 
  -3   0 -14       42.45       46.84      3.02 o 
  -2   0 -14       34.07       36.88      2.12 o 
  -1   0 -14        8.25        9.39      1.44 o 
   0   0 -14       12.57       14.17      1.65 o 
   1   0 -14      197.25      222.98     12.55 o 
   2   0 -14       15.63       19.26      3.29 o 
   3   0 -14        2.82        4.65      1.47 o 
   4   0 -14        4.60        4.74      1.55 o 
  -4   1 -14        2.74        2.60      1.52 o 
  -3   1 -14        4.63        5.23      1.43 o 
  -2   1 -14       61.57       54.79      3.23 o 
  -1   1 -14       24.52       22.25      1.94 o 
   0   1 -14       37.93       39.06      2.73 o 
   1   1 -14       38.12       49.74      4.81 o 
   2   1 -14       75.74       98.81      8.53 o 
   3   1 -14        5.03        5.66      1.64 o 
   4   1 -14        6.46        5.33      1.62 o 
  -4   2 -14        3.75        5.15      1.80 o 
  -3   2 -14        2.38        2.03      1.12 o 
  -2   2 -14       11.54        9.50      1.76 o 
  -1   2 -14       17.79       17.43      1.81 o 
   0   2 -14       61.07       62.48      5.20 o 
   1   2 -14        8.85       10.35      1.45 o 
   2   2 -14        4.60        5.80      1.41 o 
   3   2 -14       23.98       29.27      2.74 o 
   4   2 -14        7.16        8.13      2.34 o 
  -4   3 -14       11.15       11.06      2.24 o 
  -3   3 -14        0.62        0.00      1.03 o 
  -2   3 -14        4.16        3.69      1.39 o 
  -1   3 -14       50.56       44.68      2.52 o 
   0   3 -14       43.44       41.07      4.15 o 
   1   3 -14       31.08       33.55      2.94 o 
   2   3 -14        8.81        8.55      1.52 o 
   3   3 -14        5.95        6.59      1.65 o 
   4   3 -14        0.29        0.13      1.70 o 
  -4   4 -14        7.84        9.23      2.30 o 
  -3   4 -14        3.37        3.34      1.70 o 
  -2   4 -14       13.92       14.30      2.10 o 
  -1   4 -14        5.39        3.42      1.20 o 
   0   4 -14       32.59       32.03      2.75 o 
   1   4 -14        3.98        4.00      2.17 o 
   2   4 -14        2.22        2.58      1.18 o 
   3   4 -14        0.24        1.77      1.37 o 
   4   4 -14        2.15        6.37      3.42 o 
  -4   5 -14        1.27        1.69      1.41 o 
  -3   5 -14        1.80        0.72      1.28 o 
  -2   5 -14       15.28       17.40      2.70 o 
  -1   5 -14       17.48       16.45      1.80 o 
   0   5 -14        3.04        2.39      1.36 o 
   1   5 -14       15.73       17.40      2.56 o 
   2   5 -14        7.22        7.25      1.53 o 
   3   5 -14       10.45       14.82      2.73 o 
  -4   6 -14        3.57        4.64      2.39 o 
  -3   6 -14        2.85        0.98      1.54 o 
  -2   6 -14        2.70        1.69      1.52 o 
  -1   6 -14        5.77        5.11      1.35 o 
   0   6 -14       37.49       38.11      2.89 o 
   1   6 -14        8.67        7.55      2.00 o 
   2   6 -14       12.81       14.43      2.54 o 
   3   6 -14        1.23        2.31      1.47 o 
  -3   7 -14        7.08        6.24      2.05 o 
  -2   7 -14        9.45       11.98      2.49 o 
  -1   7 -14        6.22       10.17      2.40 o 
   0   7 -14        2.38        2.61      1.50 o 
   1   7 -14        4.11        6.54      1.98 o 
   2   7 -14        3.46        4.49      1.86 o 
   3   7 -14        1.97        3.06      2.46 o 
  -3   8 -14        5.05        7.86      2.33 o 
  -2   8 -14        7.72        9.20      2.32 o 
  -1   8 -14       10.87        9.52      2.34 o 
   0   8 -14       18.17       19.25      2.57 o 
   1   8 -14        1.24        0.38      1.45 o 
   2   8 -14        0.89        1.54      2.18 o 
  -2   9 -14        5.08        5.57      1.93 o 
  -1   9 -14       11.36        9.72      2.64 o 
   0   9 -14        4.08        5.40      1.79 o 
   1   9 -14        0.33        0.00      1.41 o 
  -1  10 -14        3.01        5.54      2.03 o 
   0  10 -14       11.80       10.59      2.00 o 
   0 -12 -13        2.03        2.57      2.60 o 
  -2 -11 -13        1.21        4.44      2.61 o 
  -1 -11 -13       10.73       15.00      4.15 o 
   0 -11 -13        0.65        0.37      1.61 o 
   1 -11 -13       16.47       12.62      3.25 o 
  -2 -10 -13        2.50        2.95      2.44 o 
  -1 -10 -13       12.09       10.69      2.66 o 
   0 -10 -13       57.49       59.27      7.26 o 
   1 -10 -13        2.90        4.31      1.44 o 
   2 -10 -13        4.20        4.55      1.96 o 
  -3  -9 -13        5.20        2.65      3.27 o 
  -2  -9 -13        6.20       10.02      3.14 o 
  -1  -9 -13        9.02        9.17      2.49 o 
   0  -9 -13       44.52       53.58     12.67 o 
   1  -9 -13        1.44        1.84      1.48 o 
   2  -9 -13        1.03        0.00      1.33 o 
   3  -9 -13        6.92        8.38      2.15 o 
  -4  -8 -13       15.51       14.34      3.12 o 
  -3  -8 -13        1.58        2.52      1.91 o 
  -2  -8 -13        5.57        5.63      2.04 o 
  -1  -8 -13       22.31       24.13      6.15 o 
   0  -8 -13       36.03       37.19      2.86 o 
   1  -8 -13       12.07       13.01      1.94 o 
   2  -8 -13        2.49        2.87      1.66 o 
   3  -8 -13        7.48        7.05      2.15 o 
  -4  -7 -13        1.39        0.15      1.55 o 
  -3  -7 -13       11.03       10.28      2.23 o 
  -2  -7 -13        4.74        5.43      1.24 o 
  -1  -7 -13        1.39        2.12      1.60 o 
   0  -7 -13       11.03        9.67      1.93 o 
   1  -7 -13       21.18       27.77      2.48 o 
   2  -7 -13        0.60        1.00      1.30 o 
   3  -7 -13        5.42        5.72      1.92 o 
  -4  -6 -13        0.17        0.00      1.30 o 
  -3  -6 -13        4.41        6.15      1.86 o 
  -2  -6 -13       10.88        9.15      1.41 o 
  -1  -6 -13       22.36       21.33      2.06 o 
   0  -6 -13       15.04       10.81      1.78 o 
   1  -6 -13       13.45       12.36      1.87 o 
   2  -6 -13        3.14        2.80      1.65 o 
   3  -6 -13        0.36        2.03      1.48 o 
   4  -6 -13        0.16        2.02      1.46 o 
  -4  -5 -13        1.15        2.25      1.93 o 
  -3  -5 -13       13.52       15.77      2.46 o 
  -2  -5 -13       45.36       41.00      2.34 o 
  -1  -5 -13       13.43       11.84      2.05 o 
   0  -5 -13       10.20        8.55      1.35 o 
   1  -5 -13        0.50        1.23      0.98 o 
   2  -5 -13        5.59        7.08      1.91 o 
   3  -5 -13        5.83        6.54      1.97 o 
   4  -5 -13        2.83        3.34      1.61 o 
  -5  -4 -13        1.72        0.39      1.70 o 
  -4  -4 -13        4.83        2.44      1.43 o 
  -3  -4 -13       15.39       14.93      1.96 o 
  -2  -4 -13       49.70       42.55      2.33 o 
  -1  -4 -13      103.15       91.98      3.94 o 
   0  -4 -13       42.01       40.44      1.91 o 
   1  -4 -13       61.42       58.57      4.50 o 
   2  -4 -13       36.83       38.18      3.14 o 
   3  -4 -13        8.39        8.30      2.01 o 
   4  -4 -13        2.23        2.93      1.45 o 
  -5  -3 -13        3.02        4.50      1.98 o 
  -4  -3 -13        0.65        0.38      1.14 o 
  -3  -3 -13       14.93       13.45      1.87 o 
  -2  -3 -13        9.94        9.19      1.37 o 
  -1  -3 -13       62.33       51.14      2.56 o 
   0  -3 -13       42.12       38.24      1.85 o 
   1  -3 -13       18.84       20.23      2.46 o 
   2  -3 -13        8.86        8.84      1.56 o 
   3  -3 -13        0.01        0.00      0.95 o 
   4  -3 -13        8.09        8.75      1.99 o 
  -5  -2 -13        5.88        7.52      2.32 o 
  -4  -2 -13        8.96        7.65      1.73 o 
  -3  -2 -13        1.27        1.20      1.00 o 
  -2  -2 -13        9.86       10.43      1.40 o 
  -1  -2 -13       41.76       36.13      2.21 o 
   0  -2 -13       79.82       76.52      2.98 o 
   1  -2 -13       61.93       58.44      4.15 o 
   2  -2 -13       19.17       23.32      3.03 o 
   3  -2 -13        1.09        2.26      1.58 o 
   4  -2 -13        0.07        0.15      1.06 o 
  -5  -1 -13        6.26        5.27      2.18 o 
  -4  -1 -13       12.34       17.89      1.84 o 
  -3  -1 -13        1.87        2.13      1.15 o 
  -2  -1 -13       25.83       28.07      1.93 o 
  -1  -1 -13       93.45       85.63      3.87 o 
   0  -1 -13       63.24       60.60      3.05 o 
   1  -1 -13      223.49      240.31     15.81 o 
   2  -1 -13       22.15       28.20      3.45 o 
   4  -1 -13        1.96        2.82      1.29 o 
  -5   0 -13        0.00        0.00      1.42 o 
  -4   0 -13        1.14        0.00      1.14 o 
  -3   0 -13       74.81       67.55      3.29 o 
  -2   0 -13        0.03        1.41      1.03 o 
  -1   0 -13       16.46       19.36      1.79 o 
   0   0 -13       15.71       17.20      1.38 o 
   1   0 -13       27.65       39.70     10.50 o 
   2   0 -13      108.14      134.96     11.99 o 
   3   0 -13        8.09       13.72      2.53 o 
   4   0 -13        5.20        9.25      1.79 o 
  -5   1 -13        3.29        4.09      2.01 o 
  -4   1 -13       18.99       16.77      2.55 o 
  -3   1 -13        1.66        1.16      1.06 o 
  -2   1 -13        3.59        4.92      1.34 o 
  -1   1 -13       72.71       71.68      2.87 o 
   0   1 -13       62.19       64.79      2.26 o 
   1   1 -13      155.24      170.76     10.25 o 
   2   1 -13       53.80       66.41      2.87 o 
   3   1 -13       39.70       47.49      3.76 o 
   4   1 -13        0.66        0.38      1.17 o 
  -5   2 -13        3.65        3.75      1.54 o 
  -4   2 -13       14.08       16.29      2.53 o 
  -3   2 -13       10.81       11.74      1.80 o 
  -2   2 -13       16.81       11.74      1.84 o 
  -1   2 -13       36.00       32.97      2.12 o 
   0   2 -13       94.25       93.15      5.76 o 
   1   2 -13       21.80       24.01      2.48 o 
   2   2 -13       15.23       16.63      1.78 o 
   3   2 -13       15.11       17.48      2.48 o 
   4   2 -13        2.85        4.29      1.89 o 
  -5   3 -13        0.32        1.14      1.27 o 
  -4   3 -13        4.67        4.50      1.66 o 
  -3   3 -13        8.74        6.93      1.92 o 
  -2   3 -13        8.36        7.30      1.64 o 
  -1   3 -13       74.56       66.01      2.79 o 
   0   3 -13       23.80       23.79      2.01 o 
   1   3 -13       14.76       17.89      1.64 o 
   2   3 -13        9.54       11.85      1.61 o 
   3   3 -13        4.07        4.32      1.73 o 
   4   3 -13        9.39       11.39      2.52 o 
  -4   4 -13        1.46        0.98      1.34 o 
  -3   4 -13       16.13       12.45      2.37 o 
  -2   4 -13       41.86       39.78      2.90 o 
  -1   4 -13       16.86       16.94      1.75 o 
   0   4 -13       32.22       31.14      2.30 o 
   1   4 -13        6.30        6.40      1.26 o 
   2   4 -13        5.09        5.99      1.37 o 
   3   4 -13       11.05       12.01      1.99 o 
   4   4 -13        1.80        2.69      1.89 o 
  -4   5 -13        0.91        1.37      1.31 o 
  -3   5 -13        2.96        3.83      1.88 o 
  -2   5 -13        0.14        1.13      1.39 o 
  -1   5 -13       58.92       62.40      3.68 o 
   0   5 -13       81.80       80.80      3.32 o 
   1   5 -13       17.94       19.01      2.20 o 
   2   5 -13        3.56        1.94      1.08 o 
   3   5 -13        2.75        3.74      1.89 o 
   4   5 -13        0.21        0.66      1.77 o 
  -4   6 -13        0.66        0.56      1.31 o 
  -3   6 -13       10.28        7.16      1.99 o 
  -2   6 -13       15.27       17.54      2.69 o 
  -1   6 -13       12.59       10.57      1.67 o 
   0   6 -13        2.40        3.56      1.24 o 
   1   6 -13        5.22        5.32      1.74 o 
   2   6 -13        8.13        9.69      1.71 o 
   3   6 -13        7.33        7.31      1.81 o 
  -4   7 -13        1.83        1.49      1.38 o 
  -3   7 -13        5.16        4.79      1.82 o 
  -2   7 -13        4.28        2.59      1.64 o 
  -1   7 -13        4.64        4.10      1.79 o 
   0   7 -13        3.14        3.32      1.52 o 
   1   7 -13        7.37        7.69      2.00 o 
   2   7 -13        0.65        0.92      1.35 o 
   3   7 -13        1.32        2.11      1.57 o 
  -3   8 -13       10.31       12.87      2.51 o 
  -2   8 -13        5.58        4.38      1.81 o 
  -1   8 -13       10.40        8.53      2.21 o 
   0   8 -13        1.01        2.95      1.56 o 
   1   8 -13        5.12        5.58      1.90 o 
   2   8 -13        1.91        4.08      3.47 o 
   3   8 -13        0.96        3.40      2.34 o 
  -3   9 -13        2.36        1.76      1.56 o 
  -2   9 -13        5.16        4.91      1.83 o 
  -1   9 -13       20.55       22.01      3.08 o 
   0   9 -13        2.81        3.39      1.65 o 
   1   9 -13        6.81        5.83      2.14 o 
   2   9 -13       19.81       25.34      5.40 o 
  -2  10 -13        7.67        7.81      2.30 o 
  -1  10 -13        0.83        3.09      1.80 o 
   0  10 -13       11.80        8.41      1.93 o 
   1  10 -13       34.56       31.95      3.34 o 
  -1  11 -13       19.04       18.55      4.49 o 
   0  11 -13        1.00        1.13      1.73 o 
  -1 -12 -12        2.04        1.01      2.38 o 
   0 -12 -12        0.66        1.42      1.61 o 
   1 -12 -12        4.18        6.25      2.42 o 
  -2 -11 -12        6.89        7.45      2.95 o 
  -1 -11 -12        1.07        0.25      2.11 o 
   0 -11 -12        3.26        2.10      1.83 o 
   1 -11 -12        0.40        2.00      1.49 o 
   2 -11 -12        0.30        0.00      1.51 o 
  -3 -10 -12       37.19       38.32      7.10 o 
  -2 -10 -12        2.87        2.62      2.02 o 
  -1 -10 -12        5.09        3.50      1.71 o 
   0 -10 -12       23.71       25.40      4.67 o 
   1 -10 -12       15.86       14.64      2.56 o 
   2 -10 -12        0.31        0.41      1.48 o 
   3 -10 -12        2.25        4.31      1.94 o 
  -4  -9 -12        7.55        5.92      3.15 o 
  -3  -9 -12        0.08        0.00      2.90 o 
  -2  -9 -12        7.17        7.06      2.60 o 
  -1  -9 -12       13.27       13.75      2.68 o 
   0  -9 -12       16.51       15.13      2.05 o 
   1  -9 -12       21.35       22.21      2.36 o 
   2  -9 -12        8.31        9.09      2.27 o 
   3  -9 -12        1.15        0.79      1.56 o 
  -4  -8 -12        3.84        6.20      3.09 o 
  -3  -8 -12        7.28        8.53      1.97 o 
  -2  -8 -12        3.80        4.32      1.92 o 
  -1  -8 -12      115.88      116.41      5.70 o 
   0  -8 -12       23.81       23.18      2.34 o 
   1  -8 -12        1.75        1.99      1.22 o 
   2  -8 -12        5.22        3.60      1.62 o 
   3  -8 -12        3.68        5.33      1.86 o 
  -4  -7 -12        5.49        4.62      2.09 o 
  -3  -7 -12        7.16        8.32      2.02 o 
  -2  -7 -12       21.10       20.94      1.87 o 
  -1  -7 -12       56.28       59.24      5.09 o 
   0  -7 -12        8.76        7.74      1.60 o 
   1  -7 -12       20.76       18.10      2.04 o 
   2  -7 -12       19.74       19.01      2.54 o 
   3  -7 -12        0.66        0.00      1.21 o 
   4  -7 -12        2.32        2.56      1.61 o 
  -4  -6 -12        3.99        3.53      2.20 o 
  -3  -6 -12       10.84        9.49      2.04 o 
  -2  -6 -12        1.96        2.19      0.93 o 
  -1  -6 -12       64.11       59.28      3.41 o 
   0  -6 -12       21.34       19.93      2.09 o 
   1  -6 -12        1.17        0.26      0.91 o 
   2  -6 -12        4.15        5.75      1.61 o 
   3  -6 -12       12.69       13.92      2.31 o 
   4  -6 -12        5.70        6.42      1.91 o 
  -5  -5 -12        0.34        0.65      1.66 o 
  -4  -5 -12        1.54        1.99      1.47 o 
  -3  -5 -12        5.47        4.97      1.71 o 
  -2  -5 -12       66.57       59.36      2.57 o 
  -1  -5 -12        2.72        1.93      0.90 o 
   0  -5 -12       28.02       27.08      1.92 o 
   1  -5 -12       54.12       45.35      2.37 o 
   2  -5 -12       25.32       20.82      2.57 o 
   3  -5 -12        2.68        2.07      1.35 o 
   4  -5 -12        2.80        1.88      1.69 o 
  -5  -4 -12        1.30        1.11      1.76 o 
  -4  -4 -12        6.76        6.18      1.65 o 
  -3  -4 -12       77.80       70.82      3.34 o 
  -2  -4 -12       41.66       39.00      2.17 o 
  -1  -4 -12       74.45       62.77      2.66 o 
   0  -4 -12      112.80       92.64      3.81 o 
   1  -4 -12        8.82       10.77      1.24 o 
   2  -4 -12       15.33       19.45      1.95 o 
   3  -4 -12       21.84       21.36      2.71 o 
   4  -4 -12        2.71        1.68      1.31 o 
  -5  -3 -12        3.55        3.36      1.92 o 
  -4  -3 -12       16.06       11.43      1.86 o 
  -3  -3 -12        1.02        1.13      1.02 o 
  -2  -3 -12       19.18       16.36      1.59 o 
  -1  -3 -12        6.67        6.39      1.06 o 
   0  -3 -12      216.30      189.36      6.89 o 
   1  -3 -12        9.93        9.55      1.41 o 
   2  -3 -12       30.68       33.71      3.75 o 
   3  -3 -12        2.75        3.99      1.27 o 
   4  -3 -12       19.02       23.34      2.67 o 
  -5  -2 -12        3.79        4.70      2.56 o 
  -4  -2 -12        0.11        0.03      0.93 o 
  -3  -2 -12       34.70       34.91      2.49 o 
  -2  -2 -12        5.52        5.95      1.15 o 
  -1  -2 -12       26.63       23.73      1.93 o 
   0  -2 -12       82.13       81.57      5.66 o 
   1  -2 -12       92.64       96.17      4.99 o 
   2  -2 -12       14.44       15.83      1.93 o 
   3  -2 -12        1.73        2.06      1.18 o 
   4  -2 -12        4.42        6.45      1.52 o 
   5  -2 -12        3.93        5.01      1.66 o 
  -5  -1 -12        4.40        8.02      2.30 o 
  -4  -1 -12        1.20        2.28      1.35 o 
  -3  -1 -12        2.26        1.38      0.98 o 
  -2  -1 -12      214.22      200.52      7.94 o 
  -1  -1 -12        6.08        6.91      1.29 o 
   0  -1 -12       22.41       27.34      1.51 o 
   1  -1 -12      120.76      147.73      9.39 o 
   2  -1 -12       21.32       26.09      2.21 o 
   3  -1 -12        1.64        3.32      1.26 o 
   4  -1 -12        2.05        2.32      1.30 o 
   5  -1 -12        0.91        0.67      1.65 o 
  -5   0 -12        2.98        5.13      2.03 o 
  -4   0 -12        1.01        0.00      1.15 o 
  -3   0 -12        5.91        6.26      1.43 o 
  -2   0 -12       31.21       28.82      2.34 o 
  -1   0 -12        5.64        5.55      1.14 o 
   0   0 -12       18.78       23.03      1.26 o 
   1   0 -12       12.09       14.70      1.38 o 
   2   0 -12       42.29       43.54      4.85 o 
   3   0 -12        1.14        1.35      1.12 o 
   4   0 -12        5.53        6.35      1.76 o 
   5   0 -12        0.96        0.02      1.53 o 
  -5   1 -12        7.37        9.96      2.37 o 
  -4   1 -12        0.68        0.23      1.12 o 
  -3   1 -12        2.22        1.31      0.97 o 
  -2   1 -12      173.12      156.16      4.68 o 
  -1   1 -12       22.03       21.16      1.73 o 
   0   1 -12       44.43       47.79      2.07 o 
   1   1 -12      162.60      174.24     10.74 o 
   2   1 -12       13.74       18.45      2.11 o 
   3   1 -12        7.77       10.11      1.78 o 
   4   1 -12        0.03        0.57      1.14 o 
   5   1 -12        0.83        0.00      1.64 o 
  -5   2 -12       15.69       20.08      2.56 o 
  -4   2 -12        1.79        3.90      1.43 o 
  -3   2 -12       26.83       21.98      2.09 o 
  -2   2 -12        6.97        7.05      1.48 o 
  -1   2 -12       49.67       42.88      2.29 o 
   0   2 -12      118.27      117.64      3.62 o 
   1   2 -12       83.58       91.26      3.77 o 
   2   2 -12       40.24       42.66      2.16 o 
   3   2 -12        1.43        1.54      1.20 o 
   4   2 -12        0.72        0.21      1.75 o 
  -5   3 -12        4.88        5.39      1.65 o 
  -4   3 -12        3.28        1.41      1.33 o 
  -3   3 -12        5.41        5.08      1.70 o 
  -2   3 -12        3.17        2.97      1.21 o 
  -1   3 -12       45.83       38.52      2.24 o 
   0   3 -12      147.34      130.04      4.04 o 
   1   3 -12        0.77        0.35      0.73 o 
   2   3 -12       10.20       12.45      1.83 o 
   3   3 -12        3.35        4.93      1.48 o 
   4   3 -12       22.45       24.05      3.50 o 
  -5   4 -12        0.13        0.62      1.58 o 
  -4   4 -12        8.60        7.81      2.37 o 
  -3   4 -12       22.88       22.39      2.79 o 
  -2   4 -12        9.03        8.42      1.64 o 
  -1   4 -12       98.96       88.24      3.10 o 
   0   4 -12        6.89        4.97      1.13 o 
   1   4 -12       57.94       56.70      2.34 o 
   2   4 -12       61.94       63.42      3.95 o 
   3   4 -12        9.82        8.00      1.69 o 
   4   4 -12        0.83        1.68      1.94 o 
  -5   5 -12        0.93        3.42      2.69 o 
  -4   5 -12        1.02        1.78      1.25 o 
  -3   5 -12       24.85       25.18      3.38 o 
  -2   5 -12       87.38       74.38      4.24 o 
  -1   5 -12       63.99       60.58      2.65 o 
   0   5 -12        4.64        5.19      1.24 o 
   1   5 -12       19.65       18.48      1.65 o 
   2   5 -12        9.70        8.58      1.50 o 
   3   5 -12        0.35        0.00      1.43 o 
   4   5 -12        0.16        0.91      1.95 o 
  -4   6 -12        1.26        0.49      1.22 o 
  -3   6 -12        0.39        0.18      1.20 o 
  -2   6 -12       20.25       15.68      2.45 o 
  -1   6 -12       10.90       12.39      1.63 o 
   0   6 -12       25.35       24.70      2.12 o 
   1   6 -12        9.21        7.57      1.47 o 
   2   6 -12        6.87        7.17      1.52 o 
   3   6 -12        0.86        0.33      1.63 o 
   4   6 -12        0.30        0.00      2.09 o 
  -4   7 -12        3.41        7.02      1.93 o 
  -3   7 -12        6.04        6.94      1.88 o 
  -2   7 -12        9.11        9.14      2.16 o 
  -1   7 -12        5.22        4.50      1.26 o 
   0   7 -12       22.37       25.16      2.46 o 
   1   7 -12       10.55       14.55      3.14 o 
   2   7 -12        5.23        3.94      1.78 o 
   3   7 -12        6.00        9.01      2.05 o 
  -4   8 -12       10.14       17.72      2.66 o 
  -3   8 -12        1.54        3.13      1.59 o 
  -2   8 -12        6.05        5.50      1.84 o 
  -1   8 -12       18.16       21.82      2.91 o 
   0   8 -12       46.08       47.14      4.32 o 
   1   8 -12        5.88        7.02      1.88 o 
   2   8 -12        8.58       11.11      2.87 o 
   3   8 -12        5.26        6.41      1.77 o 
  -3   9 -12        2.33        3.07      1.60 o 
  -2   9 -12        2.56        5.07      1.74 o 
  -1   9 -12        3.89        3.16      1.56 o 
   0   9 -12       55.28       56.27      3.69 o 
   1   9 -12        1.07        3.07      1.54 o 
   2   9 -12        0.64        1.97      2.23 o 
   3   9 -12        5.43        9.72      2.97 o 
  -2  10 -12        5.20        3.89      1.74 o 
  -1  10 -12        8.43        7.95      2.14 o 
   0  10 -12       50.57       46.50      8.87 o 
   1  10 -12       13.17       13.42      2.43 o 
   2  10 -12        6.83        7.19      2.76 o 
  -2  11 -12        1.58        2.54      2.34 o 
  -1  11 -12        2.91        4.28      2.45 o 
   0  11 -12        0.96        1.49      1.32 o 
   1  11 -12       22.25       19.30      6.04 o 
   0 -13 -11        4.93        8.07      2.42 o 
  -2 -12 -11        0.25        2.65      2.17 o 
  -1 -12 -11        4.92        4.05      2.73 o 
   0 -12 -11        7.75       11.82      2.59 o 
   1 -12 -11        0.52        1.00      1.72 o 
   2 -12 -11        9.34       13.98      3.12 o 
  -2 -11 -11        3.39        4.19      2.65 o 
  -1 -11 -11        0.67        0.00      1.89 o 
   0 -11 -11        3.89        2.82      2.67 o 
   1 -11 -11        5.95        7.56      2.76 o 
   2 -11 -11        5.32        4.75      1.92 o 
  -3 -10 -11       13.61       16.40      5.22 o 
  -2 -10 -11        1.93        4.64      2.40 o 
  -1 -10 -11        0.29        0.00      1.22 o 
   0 -10 -11        2.51        2.65      1.14 o 
   1 -10 -11        2.09        2.39      1.56 o 
   2 -10 -11       11.93       14.33      2.62 o 
   3 -10 -11        9.31        9.62      2.41 o 
  -4  -9 -11       10.91        7.67      3.49 o 
  -3  -9 -11        3.53        6.30      3.70 o 
  -2  -9 -11        3.17        3.42      2.00 o 
  -1  -9 -11        4.52        2.33      1.46 o 
   0  -9 -11       25.41       26.03      2.90 o 
   1  -9 -11       21.50       21.77      2.85 o 
   2  -9 -11        0.15        0.68      1.23 o 
   3  -9 -11        6.51        6.04      1.99 o 
  -4  -8 -11       20.53       26.39      5.73 o 
  -3  -8 -11        5.80        5.77      1.69 o 
  -2  -8 -11        9.24        7.59      1.65 o 
  -1  -8 -11       43.18       44.74      5.92 o 
   0  -8 -11       34.20       34.70      2.54 o 
   1  -8 -11        3.47        4.65      1.24 o 
   2  -8 -11        6.92        7.45      1.94 o 
   3  -8 -11        4.48        7.54      2.01 o 
   4  -8 -11        6.60        9.59      2.12 o 
  -4  -7 -11       12.96       18.93      5.44 o 
  -3  -7 -11        5.38        4.76      1.96 o 
  -2  -7 -11      105.91      104.98      3.88 o 
  -1  -7 -11      158.79      139.82      8.72 o 
   0  -7 -11      111.40      108.85      7.36 o 
   1  -7 -11       34.64       36.01      2.48 o 
   2  -7 -11        2.11        2.22      1.41 o 
   3  -7 -11        4.00        4.69      1.58 o 
   4  -7 -11        2.69        5.31      1.67 o 
  -5  -6 -11        2.84        2.29      1.91 o 
  -4  -6 -11       10.85        9.68      3.03 o 
  -3  -6 -11       22.04       24.09      2.70 o 
  -2  -6 -11       28.71       27.57      1.97 o 
  -1  -6 -11        4.03        4.08      1.17 o 
   0  -6 -11       99.41       84.30      4.61 o 
   1  -6 -11       24.77       24.65      2.11 o 
   2  -6 -11       50.93       42.94      3.51 o 
   3  -6 -11        6.03        5.62      1.66 o 
   4  -6 -11        5.73        5.33      1.66 o 
  -5  -5 -11        0.12        0.00      1.40 o 
  -4  -5 -11       22.91       20.79      2.45 o 
  -3  -5 -11        5.78        6.20      1.71 o 
  -2  -5 -11       93.56       80.15      2.84 o 
  -1  -5 -11      227.75      190.51     12.26 o 
   0  -5 -11       49.18       45.27      2.17 o 
   1  -5 -11       26.40       25.31      1.68 o 
   2  -5 -11       14.85       15.35      2.39 o 
   3  -5 -11       15.09       17.46      3.15 o 
   4  -5 -11        0.43        0.92      1.59 o 
   5  -5 -11        1.17        0.00      1.72 o 
  -5  -4 -11        0.60        0.00      1.50 o 
  -4  -4 -11        8.18        8.38      1.69 o 
  -3  -4 -11       27.98       27.12      2.25 o 
  -2  -4 -11        3.93        3.25      0.98 o 
  -1  -4 -11      175.76      133.65      9.38 o 
   0  -4 -11      238.97      209.42      6.79 o 
   1  -4 -11        0.88        0.77      0.66 o 
   2  -4 -11        2.63        3.14      0.97 o 
   3  -4 -11        5.22        5.79      1.54 o 
   4  -4 -11       11.27        9.68      2.58 o 
   5  -4 -11        2.50        3.11      1.50 o 
  -5  -3 -11        0.10        0.00      1.38 o 
  -4  -3 -11        0.43        1.23      1.04 o 
  -3  -3 -11       28.25       23.85      2.10 o 
  -2  -3 -11       40.43       34.36      1.95 o 
  -1  -3 -11       96.41       79.23      2.04 o 
   0  -3 -11      186.67      156.66      5.75 o 
   1  -3 -11       23.94       25.24      1.58 o 
   2  -3 -11       18.96       19.47      1.72 o 
   3  -3 -11        0.07        0.41      0.97 o 
   4  -3 -11       11.37       13.18      2.12 o 
   5  -3 -11        1.97        2.95      1.39 o 
  -5  -2 -11        4.03        2.82      1.76 o 
  -4  -2 -11       22.37       20.74      2.22 o 
  -3  -2 -11       41.28       40.30      2.51 o 
  -2  -2 -11        2.73        3.24      0.95 o 
  -1  -2 -11       45.96       41.60      1.38 o 
   0  -2 -11       30.44       25.24      1.82 o 
   1  -2 -11      128.54      126.89      7.32 o 
   2  -2 -11      152.17      163.35     16.44 o 
   3  -2 -11       33.59       38.12      3.55 o 
   4  -2 -11        8.15       12.45      2.03 o 
   5  -2 -11        0.19        0.53      1.18 o 
  -5  -1 -11        0.60        0.63      1.39 o 
  -4  -1 -11       15.10       17.57      2.35 o 
  -3  -1 -11       74.92       68.25      3.35 o 
  -2  -1 -11       25.99       31.72      2.56 o 
  -1  -1 -11       21.53       22.10      1.05 o 
   0  -1 -11       13.09       13.12      0.94 o 
   1  -1 -11        1.22        1.53      0.69 o 
   2  -1 -11       52.84       56.45      6.21 o 
   3  -1 -11       39.44       46.56      4.35 o 
   4  -1 -11        2.07        2.14      1.36 o 
   5  -1 -11        5.39        6.70      2.12 o 
  -5   0 -11        0.18        0.00      1.15 o 
  -4   0 -11        4.62        5.94      1.61 o 
  -3   0 -11        7.73       12.22      1.61 o 
  -2   0 -11       34.33       32.15      2.33 o 
  -1   0 -11        0.47        0.27      0.54 o 
   0   0 -11        0.05        1.48      0.52 o 
   1   0 -11        3.25        3.72      0.81 o 
   2   0 -11       11.60       11.83      1.44 o 
   3   0 -11        5.33        6.39      1.42 o 
   4   0 -11        2.02        4.72      1.52 o 
   5   0 -11        1.89        6.17      2.05 o 
  -5   1 -11        0.62        1.50      1.51 o 
  -4   1 -11        9.05       11.00      2.01 o 
  -3   1 -11       48.37       51.30      2.65 o 
  -2   1 -11       49.86       48.64      2.63 o 
  -1   1 -11       10.87       12.13      1.15 o 
   0   1 -11        6.76        8.06      0.83 o 
   1   1 -11        2.71        2.86      0.89 o 
   2   1 -11        4.71       10.14      2.17 o 
   3   1 -11       21.07       27.27      2.62 o 
   4   1 -11        1.06        2.68      1.81 o 
   5   1 -11        2.69        2.92      1.85 o 
  -5   2 -11        1.90        2.18      1.24 o 
  -4   2 -11       18.82       18.00      2.39 o 
  -3   2 -11       44.92       39.08      3.17 o 
  -2   2 -11        9.82       10.14      1.60 o 
  -1   2 -11       31.20       31.81      1.61 o 
   0   2 -11       46.66       42.57      1.86 o 
   1   2 -11      156.80      156.01      7.96 o 
   2   2 -11       40.37       49.35      3.52 o 
   3   2 -11        3.19        5.49      1.52 o 
   4   2 -11       16.21       17.57      2.90 o 
   5   2 -11        0.26        0.84      1.73 o 
  -5   3 -11        0.73        2.67      1.94 o 
  -4   3 -11       16.46       15.77      2.32 o 
  -3   3 -11        4.69        3.71      1.52 o 
  -2   3 -11       39.31       33.55      2.45 o 
  -1   3 -11      113.24      101.94      5.63 o 
   0   3 -11      171.37      139.56      6.60 o 
   1   3 -11        8.78        8.85      1.12 o 
   2   3 -11        9.02        9.58      1.29 o 
   3   3 -11        0.71        2.25      1.37 o 
   4   3 -11        5.71        9.98      2.53 o 
   5   3 -11        0.40        1.81      2.15 o 
  -5   4 -11        0.32        1.44      1.68 o 
  -4   4 -11        0.14        0.00      1.10 o 
  -3   4 -11       49.98       46.45      3.60 o 
  -2   4 -11       64.66       54.51      3.52 o 
  -1   4 -11      109.10       96.01      3.19 o 
   0   4 -11      256.56      213.71     16.57 o 
   1   4 -11        2.68        2.04      0.84 o 
   2   4 -11        0.92        2.40      0.91 o 
   3   4 -11       14.46       11.59      2.01 o 
   4   4 -11        7.55        9.36      2.65 o 
   5   4 -11        8.23       12.72      4.17 o 
  -5   5 -11        0.18        0.37      1.49 o 
  -4   5 -11        1.64        1.45      1.48 o 
  -3   5 -11        0.26        0.00      1.11 o 
  -2   5 -11       25.40       23.24      2.70 o 
  -1   5 -11       35.40       33.03      2.12 o 
   0   5 -11        0.71        1.17      0.78 o 
   1   5 -11       76.18       76.07      4.06 o 
   2   5 -11       40.87       38.55      2.38 o 
   3   5 -11        1.66        2.00      1.87 o 
   4   5 -11        3.72        2.81      2.17 o 
  -5   6 -11        0.90        1.87      2.08 o 
  -4   6 -11        6.66        6.13      1.72 o 
  -3   6 -11       26.24       25.65      2.90 o 
  -2   6 -11       12.93       10.92      2.13 o 
  -1   6 -11       86.70       83.16      3.24 o 
   0   6 -11       10.83       11.29      1.41 o 
   1   6 -11        0.48        0.59      0.80 o 
   2   6 -11        1.56        1.34      1.03 o 
   3   6 -11       15.94       20.99      2.92 o 
   4   6 -11        4.62        8.38      2.91 o 
  -4   7 -11        3.34        6.15      1.72 o 
  -3   7 -11        8.78       10.29      2.14 o 
  -2   7 -11       10.34       13.23      2.26 o 
  -1   7 -11       77.00       74.57      3.01 o 
   0   7 -11        5.31        6.59      1.30 o 
   1   7 -11       29.13       28.33      2.47 o 
   2   7 -11       20.83       23.91      2.12 o 
   3   7 -11        1.95        1.55      1.37 o 
   4   7 -11        9.62        6.96      3.98 o 
  -4   8 -11        7.41        6.89      1.90 o 
  -3   8 -11        7.61        7.89      2.00 o 
  -2   8 -11        1.36        0.00      1.09 o 
  -1   8 -11      107.39      114.69      5.32 o 
   0   8 -11       44.50       48.08      2.95 o 
   1   8 -11        2.34        4.19      1.71 o 
   2   8 -11        1.10        3.37      2.05 o 
   3   8 -11        8.36       11.47      2.15 o 
  -3   9 -11        1.12        1.15      1.43 o 
  -2   9 -11        3.55        2.39      1.40 o 
  -1   9 -11        6.57        8.30      2.03 o 
   0   9 -11       15.28       17.29      2.19 o 
   1   9 -11       17.39       18.88      2.53 o 
   2   9 -11        8.89       12.55      3.02 o 
   3   9 -11        5.01        6.16      3.44 o 
  -3  10 -11       25.13       25.98      4.16 o 
  -2  10 -11        2.42        3.14      1.70 o 
  -1  10 -11        3.91        0.92      1.43 o 
   0  10 -11       34.51       33.50      3.80 o 
   1  10 -11       34.70       36.57      3.38 o 
   2  10 -11        3.19        3.04      2.35 o 
  -2  11 -11        8.81        7.04      3.13 o 
  -1  11 -11        0.30        0.10      1.43 o 
   0  11 -11        0.91        1.92      1.19 o 
   1  11 -11       13.40       12.43      2.79 o 
   2  11 -11        0.68        1.51      2.15 o 
  -1  12 -11        4.82        7.32      3.03 o 
   0  12 -11        0.11        0.00      2.27 o 
   1  12 -11        8.83       14.88      4.49 o 
  -1 -13 -10        2.28        1.32      2.33 o 
   0 -13 -10        9.96        7.97      2.39 o 
   1 -13 -10        9.56        9.87      2.97 o 
  -2 -12 -10        3.02        5.03      2.70 o 
  -1 -12 -10        2.01        0.00      2.06 o 
   0 -12 -10        9.18       10.97      2.52 o 
   1 -12 -10        1.74        2.73      1.97 o 
   2 -12 -10        2.77        3.93      2.17 o 
  -3 -11 -10        3.35        3.58      3.70 o 
  -2 -11 -10        2.45        7.00      2.74 o 
  -1 -11 -10        7.93        6.64      3.03 o 
   0 -11 -10        1.41        3.58      1.39 o 
   1 -11 -10       17.26       19.44      2.87 o 
   2 -11 -10        5.54        3.83      1.74 o 
   3 -11 -10        0.14        1.84      1.93 o 
  -4 -10 -10       10.53       11.76      4.73 o 
  -3 -10 -10       23.99       26.19      5.92 o 
  -2 -10 -10       18.15       16.59      3.50 o 
  -1 -10 -10       11.32        7.37      2.03 o 
   0 -10 -10       11.54       13.41      1.91 o 
   1 -10 -10       11.80       11.67      2.32 o 
   2 -10 -10        0.07        0.77      1.35 o 
   3 -10 -10        4.96        4.07      1.77 o 
  -4  -9 -10        9.87       12.07      3.05 o 
  -3  -9 -10        2.58        3.17      1.79 o 
  -2  -9 -10       13.63        9.94      2.35 o 
  -1  -9 -10        3.14        1.80      1.40 o 
   0  -9 -10       40.97       35.21      2.90 o 
   1  -9 -10        0.85        0.53      1.28 o 
   2  -9 -10        2.62        4.98      1.67 o 
   3  -9 -10        1.14        0.50      1.43 o 
   4  -9 -10        2.82        3.40      1.73 o 
  -4  -8 -10        7.52        6.51      2.24 o 
  -3  -8 -10        9.03        6.88      2.14 o 
  -2  -8 -10       26.13       26.90      2.54 o 
  -1  -8 -10       31.37       32.63      4.67 o 
   0  -8 -10        4.68        5.45      1.40 o 
   1  -8 -10       50.75       53.45      2.85 o 
   2  -8 -10       11.40       13.37      2.27 o 
   3  -8 -10        5.04        5.95      1.85 o 
   4  -8 -10        7.88        9.58      2.05 o 
  -5  -7 -10       17.51       16.68      3.25 o 
  -4  -7 -10        0.62        0.95      1.13 o 
  -3  -7 -10       12.42       13.11      2.11 o 
  -2  -7 -10       35.71       33.83      2.25 o 
  -1  -7 -10      135.66      123.86      5.10 o 
   0  -7 -10       99.87       96.50      6.15 o 
   1  -7 -10       44.47       41.76      4.49 o 
   2  -7 -10       10.00        9.08      1.95 o 
   3  -7 -10        4.01        1.31      1.26 o 
   4  -7 -10        2.81        4.09      1.88 o 
  -5  -6 -10        8.49        9.19      2.53 o 
  -4  -6 -10       12.09       10.48      1.91 o 
  -3  -6 -10        3.76        3.05      1.40 o 
  -2  -6 -10      305.49      287.38      7.95 o 
  -1  -6 -10      401.50      352.89     11.80 o 
   0  -6 -10       38.30       34.03      2.30 o 
   1  -6 -10        4.10        3.97      1.14 o 
   2  -6 -10       21.96       21.54      3.11 o 
   3  -6 -10        6.43        5.83      1.63 o 
   4  -6 -10        3.16        3.58      1.51 o 
   5  -6 -10        1.54        1.76      1.38 o 
  -5  -5 -10        7.10        7.96      2.49 o 
  -4  -5 -10        8.50        5.82      1.45 o 
  -3  -5 -10       17.11       15.32      2.17 o 
  -2  -5 -10      306.22      264.60      7.98 o 
  -1  -5 -10      212.41      185.51      6.35 o 
   0  -5 -10        8.54        9.27      1.20 o 
   1  -5 -10      209.85      207.06      7.55 o 
   2  -5 -10       18.91       16.57      2.13 o 
   3  -5 -10       13.92       15.01      2.07 o 
   4  -5 -10        1.76        2.77      1.25 o 
   5  -5 -10        1.01        0.09      1.11 o 
  -5  -4 -10        1.23        0.33      1.61 o 
  -4  -4 -10       36.38       36.44      2.68 o 
  -3  -4 -10      106.37       90.78      3.50 o 
  -2  -4 -10        5.82        6.63      1.10 o 
  -1  -4 -10       43.88       32.54      3.61 o 
   0  -4 -10       83.88       78.47      3.41 o 
   1  -4 -10      168.24      165.42     10.76 o 
   2  -4 -10       18.69       24.98      2.57 o 
   3  -4 -10        5.60        4.82      1.17 o 
   4  -4 -10        4.87        4.16      1.37 o 
   5  -4 -10        3.41        4.26      1.45 o 
  -5  -3 -10        5.51        4.21      1.98 o 
  -4  -3 -10       18.85       20.91      1.98 o 
  -3  -3 -10        6.03        5.78      1.33 o 
  -2  -3 -10        7.58        9.18      1.16 o 
  -1  -3 -10        4.87        3.80      0.68 o 
   0  -3 -10       91.73       81.45      2.48 o 
   1  -3 -10      119.83      116.92      5.93 o 
   2  -3 -10       92.39       94.96     10.45 o 
   3  -3 -10       20.49       25.31      2.05 o 
   4  -3 -10        0.65        0.00      1.03 o 
   5  -3 -10        2.44        3.06      1.32 o 
  -5  -2 -10        3.74        4.18      1.76 o 
  -4  -2 -10        0.94        2.56      1.53 o 
  -3  -2 -10       15.38       17.17      1.75 o 
  -2  -2 -10        8.43        8.21      1.07 o 
  -1  -2 -10       44.41       40.67      1.65 o 
   0  -2 -10      106.73       96.83      2.90 o 
   1  -2 -10       67.95       69.11      4.75 o 
   2  -2 -10        0.44        2.27      0.83 o 
   3  -2 -10       34.10       28.99      2.98 o 
   4  -2 -10       11.48       12.39      2.88 o 
   5  -2 -10        0.16        0.33      1.17 o 
  -5  -1 -10       13.26       16.22      2.62 o 
  -4  -1 -10        0.24        0.99      1.13 o 
  -3  -1 -10       10.99       14.62      1.62 o 
  -2  -1 -10       73.42       75.23      3.00 o 
  -1  -1 -10       17.32       16.38      0.88 o 
   0  -1 -10       15.92       15.98      0.97 o 
   1  -1 -10      106.27      116.41      8.14 o 
   2  -1 -10       76.92       78.16      5.46 o 
   3  -1 -10       25.19       27.05      2.45 o 
   4  -1 -10        1.24        3.38      1.32 o 
   5  -1 -10        6.07        9.25      2.21 o 
  -5   0 -10        8.20        7.76      2.24 o 
  -4   0 -10       30.31       32.31      2.84 o 
  -3   0 -10       54.74       55.22      2.62 o 
  -2   0 -10        5.82        6.71      1.27 o 
  -1   0 -10        4.83        4.90      0.58 o 
   0   0 -10        5.47        4.85      0.66 o 
   1   0 -10       55.38       62.38      4.14 o 
   2   0 -10       21.92       25.70      2.56 o 
   3   0 -10        6.92        9.37      1.79 o 
   4   0 -10        1.02        2.06      1.19 o 
   5   0 -10       16.85       22.34      2.99 o 
  -5   1 -10        6.39        5.63      3.14 o 
  -4   1 -10        3.52        2.29      1.23 o 
  -3   1 -10       48.27       45.50      2.41 o 
  -2   1 -10       87.39       88.36      3.27 o 
  -1   1 -10        8.68        9.30      0.72 o 
   0   1 -10        9.35        9.62      0.83 o 
   1   1 -10       76.65       95.38      6.43 o 
   2   1 -10       36.58       47.25      4.09 o 
   3   1 -10       23.58       26.71      2.46 o 
   4   1 -10       16.58       19.96      2.36 o 
   5   1 -10       12.75       25.59      6.52 o 
  -5   2 -10        0.66        0.34      1.54 o 
  -4   2 -10        5.04        5.70      1.53 o 
  -3   2 -10       30.53       28.88      4.34 o 
  -2   2 -10        0.82        0.43      0.78 o 
  -1   2 -10       71.14       63.71      1.77 o 
   0   2 -10       75.45       76.41      2.93 o 
   1   2 -10       41.76       47.08      3.85 o 
   2   2 -10       58.92       59.51      3.38 o 
   3   2 -10       34.37       36.30      3.38 o 
   4   2 -10       13.74       17.69      3.66 o 
   5   2 -10        4.67        6.65      2.21 o 
  -5   3 -10        5.41        6.51      2.22 o 
  -4   3 -10        4.72        5.58      1.57 o 
  -3   3 -10       33.85       27.94      2.71 o 
  -2   3 -10       13.92       13.74      1.68 o 
  -1   3 -10       14.68       13.32      1.02 o 
   0   3 -10      179.75      148.48      9.81 o 
   1   3 -10      139.04      136.70      5.89 o 
   2   3 -10       53.27       50.47      2.17 o 
   3   3 -10        0.83        1.43      1.23 o 
   4   3 -10        2.60        3.16      1.92 o 
   5   3 -10        6.91        8.94      2.66 o 
  -5   4 -10        2.58        1.34      1.75 o 
  -4   4 -10       11.23        8.52      1.85 o 
  -3   4 -10       98.52       87.24      4.28 o 
  -2   4 -10       25.33       22.66      2.53 o 
  -1   4 -10      191.42      169.48      4.41 o 
   0   4 -10      144.42      121.47     10.50 o 
   1   4 -10       80.65       85.46      3.54 o 
   2   4 -10       33.49       38.61      2.36 o 
   3   4 -10        5.25        5.55      1.49 o 
   4   4 -10        2.45        3.64      2.03 o 
   5   4 -10        2.13        1.07      1.98 o 
  -5   5 -10        1.13        2.10      1.63 o 
  -4   5 -10       18.00       18.47      2.40 o 
  -3   5 -10        9.14       10.04      2.00 o 
  -2   5 -10      302.11      245.20      8.30 o 
  -1   5 -10      247.71      239.29      5.56 o 
   0   5 -10       28.48       26.90      1.61 o 
   1   5 -10       25.59       28.04      1.88 o 
   2   5 -10        4.03        4.67      1.08 o 
   3   5 -10       33.43       34.78      3.89 o 
   4   5 -10        1.98        2.91      2.13 o 
   5   5 -10        2.88        4.30      2.41 o 
  -5   6 -10        6.23        6.01      2.36 o 
  -4   6 -10        4.70        3.56      1.43 o 
  -3   6 -10        5.09        5.64      1.57 o 
  -2   6 -10       31.32       28.05      2.86 o 
  -1   6 -10       44.80       44.27      2.44 o 
   0   6 -10       63.79       60.15      2.62 o 
   1   6 -10       55.02       50.91      2.75 o 
   2   6 -10       61.82       60.30      2.77 o 
   3   6 -10        7.06       10.11      2.73 o 
   4   6 -10       10.10       13.66      3.08 o 
  -5   7 -10        4.39        5.42      3.03 o 
  -4   7 -10       12.06       12.80      2.37 o 
  -3   7 -10        0.63        0.73      1.18 o 
  -2   7 -10       86.12       88.85      4.93 o 
  -1   7 -10      138.06      127.97      5.20 o 
   0   7 -10      148.07      157.00     10.96 o 
   1   7 -10       32.15       35.24      3.33 o 
   2   7 -10        1.26        2.67      1.10 o 
   3   7 -10       18.41       19.06      2.70 o 
   4   7 -10        0.29        0.00      1.84 o 
  -4   8 -10       12.53       21.54      2.59 o 
  -3   8 -10        4.57        5.17      1.71 o 
  -2   8 -10        3.60        4.83      1.63 o 
  -1   8 -10       40.50       42.85      3.41 o 
   0   8 -10       31.80       34.39      2.72 o 
   1   8 -10        9.04       10.12      1.95 o 
   2   8 -10       11.19       11.52      2.00 o 
   3   8 -10        8.37       12.85      2.45 o 
   4   8 -10        7.91       11.25      3.32 o 
  -4   9 -10        6.42        6.34      2.23 o 
  -3   9 -10        4.60        5.50      1.79 o 
  -2   9 -10        5.08        4.96      1.77 o 
  -1   9 -10        6.35        4.26      1.62 o 
   0   9 -10       17.44       19.51      2.64 o 
   1   9 -10       33.85       38.26      4.61 o 
   2   9 -10        0.83        0.43      1.80 o 
   3   9 -10        1.75        4.16      2.08 o 
  -3  10 -10       20.99       27.30      4.24 o 
  -2  10 -10        7.22        8.08      2.01 o 
  -1  10 -10        0.94        0.00      1.31 o 
   0  10 -10        2.89        2.82      1.85 o 
   1  10 -10        0.93        1.85      1.29 o 
   2  10 -10       11.67       13.60      3.09 o 
   3  10 -10       10.54       10.40      3.04 o 
  -3  11 -10        3.21        4.41      2.40 o 
  -2  11 -10        2.11        6.29      2.64 o 
  -1  11 -10        1.77        1.04      1.96 o 
   0  11 -10        3.54        5.09      1.41 o 
   1  11 -10        3.07        2.00      1.93 o 
   2  11 -10        0.60        0.00      1.87 o 
  -2  12 -10        5.98        5.60      2.83 o 
  -1  12 -10        0.61        1.70      2.23 o 
   0  12 -10        3.09        2.15      2.04 o 
   1  12 -10        0.68        0.06      1.73 o 
   0 -14  -9       24.89       28.83      5.16 o 
  -2 -13  -9        0.27        3.34      2.10 o 
  -1 -13  -9        7.42        4.56      2.73 o 
   0 -13  -9        2.02        2.40      1.73 o 
   1 -13  -9        8.16       11.54      3.17 o 
   2 -13  -9        7.42        8.51      3.75 o 
  -2 -12  -9        4.97        7.10      2.71 o 
  -1 -12  -9        2.57        1.36      2.09 o 
   0 -12  -9        6.76        5.55      1.84 o 
   1 -12  -9        5.22        4.59      2.14 o 
   2 -12  -9        7.29        8.45      2.82 o 
  -3 -11  -9        8.84       15.30      5.09 o 
  -2 -11  -9        9.16        7.31      2.65 o 
  -1 -11  -9        1.48        0.75      1.97 o 
   0 -11  -9        8.61        9.63      1.87 o 
   1 -11  -9        6.64        7.00      2.28 o 
   2 -11  -9       25.00       20.63      3.59 o 
   3 -11  -9       13.22       13.62      3.21 o 
  -4 -10  -9       14.21       12.43      3.01 o 
  -3 -10  -9       24.30       31.98      6.31 o 
  -2 -10  -9        5.84        5.56      2.41 o 
  -1 -10  -9        3.50        1.16      1.43 o 
   0 -10  -9        4.41        3.02      1.19 o 
   1 -10  -9       18.29       17.97      2.61 o 
   2 -10  -9        6.75        7.20      2.02 o 
   3 -10  -9        7.20       10.81      2.26 o 
   4 -10  -9       13.36       19.25      3.52 o 
  -4  -9  -9        7.39       10.27      2.69 o 
  -3  -9  -9       14.24       11.34      2.65 o 
  -2  -9  -9       26.59       30.44      3.58 o 
  -1  -9  -9       31.70       29.63      3.10 o 
   0  -9  -9       38.69       34.48      2.50 o 
   1  -9  -9        5.36        4.79      1.66 o 
   2  -9  -9        2.84        2.88      1.47 o 
   3  -9  -9        5.09        6.89      2.36 o 
   4  -9  -9        0.76        1.29      1.49 o 
  -5  -8  -9        7.25       11.31      2.79 o 
  -4  -8  -9        1.06        0.98      1.32 o 
  -3  -8  -9        0.76        0.00      3.19 o 
  -2  -8  -9       37.18       39.08      3.32 o 
  -1  -8  -9       70.63       66.08      3.03 o 
   0  -8  -9        2.00        1.47      1.00 o 
   1  -8  -9      110.88      112.72      7.15 o 
   2  -8  -9       38.58       42.48      3.28 o 
   3  -8  -9       17.96       22.03      2.64 o 
   4  -8  -9       19.86       22.50      2.65 o 
  -5  -7  -9        1.75        1.25      1.77 o 
  -4  -7  -9       20.02       19.98      2.36 o 
  -3  -7  -9       90.39       97.33      8.56 o 
  -2  -7  -9       13.30       14.43      1.60 o 
  -1  -7  -9      130.12      125.10      4.17 o 
   0  -7  -9      102.61       93.89      6.33 o 
   1  -7  -9        1.71        1.74      0.92 o 
   2  -7  -9       14.40       14.54      2.33 o 
   3  -7  -9        4.02        3.60      1.44 o 
   4  -7  -9        5.72        6.67      1.68 o 
   5  -7  -9        5.05        5.22      1.62 o 
  -5  -6  -9       19.18       19.83      3.34 o 
  -4  -6  -9       27.46       26.52      2.60 o 
  -3  -6  -9        1.97        0.64      1.08 o 
  -2  -6  -9      296.04      254.37     13.50 o 
  -1  -6  -9        6.40        5.93      1.00 o 
   0  -6  -9       51.45       43.36      1.99 o 
   1  -6  -9        4.69        3.83      1.05 o 
   2  -6  -9       15.94       16.05      2.09 o 
   3  -6  -9       15.83       17.93      2.86 o 
   4  -6  -9        5.57        5.91      1.57 o 
   5  -6  -9        0.61        1.07      1.24 o 
  -5  -5  -9        5.13        6.40      2.12 o 
  -4  -5  -9        2.05        1.14      1.11 o 
  -3  -5  -9      131.14      114.52      4.55 o 
  -2  -5  -9      158.64      129.24      3.77 o 
  -1  -5  -9      361.09      308.98     12.13 o 
   0  -5  -9       99.62       90.31      2.44 o 
   1  -5  -9       50.87       48.07      1.90 o 
   2  -5  -9       54.11       51.72      4.85 o 
   3  -5  -9       21.99       22.11      2.26 o 
   4  -5  -9        1.02        0.22      1.03 o 
   5  -5  -9        0.06        0.00      1.02 o 
  -5  -4  -9        3.14        3.03      1.81 o 
  -4  -4  -9       25.64       22.89      2.13 o 
  -3  -4  -9      190.05      159.69      5.01 o 
  -2  -4  -9      127.85      115.64      4.83 o 
  -1  -4  -9      394.21      318.24     18.31 o 
   0  -4  -9      392.83      360.99     11.42 o 
   1  -4  -9        7.03        5.74      0.91 o 
   2  -4  -9       22.43       26.11      2.64 o 
   3  -4  -9        5.97        6.86      1.26 o 
   4  -4  -9       11.16       10.71      1.83 o 
   5  -4  -9        0.21        0.09      0.97 o 
  -6  -3  -9        5.43        8.14      3.72 o 
  -5  -3  -9       11.21       10.87      2.39 o 
  -4  -3  -9       13.19       12.83      2.50 o 
  -3  -3  -9       10.27        8.22      1.37 o 
  -2  -3  -9      176.12      148.36      5.42 o 
  -1  -3  -9      103.53       95.51      2.03 o 
   0  -3  -9      141.30      125.69      3.14 o 
   1  -3  -9      255.19      248.34     17.46 o 
   2  -3  -9        2.90        2.44      0.78 o 
   3  -3  -9       24.72       28.14      2.50 o 
   4  -3  -9       27.21       31.21      3.95 o 
   5  -3  -9        8.29       11.08      1.75 o 
  -6  -2  -9        3.32        5.85      3.40 o 
  -5  -2  -9        3.94        4.77      1.82 o 
  -4  -2  -9        1.52        0.41      1.32 o 
  -3  -2  -9        8.31        8.52      1.30 o 
  -2  -2  -9        9.45        9.01      0.87 o 
  -1  -2  -9       81.72       75.97      3.28 o 
   0  -2  -9        9.91       11.34      0.89 o 
   1  -2  -9       14.75       17.15      1.08 o 
   2  -2  -9       83.55       89.13     10.37 o 
   3  -2  -9       44.43       42.47      4.28 o 
   4  -2  -9       18.74       20.70      2.56 o 
   5  -2  -9       10.09       12.05      1.84 o 
  -6  -1  -9        5.04        7.16      3.29 o 
  -5  -1  -9        6.12        7.87      2.91 o 
  -4  -1  -9       37.84       41.79      3.23 o 
  -3  -1  -9       32.84       30.84      2.01 o 
  -2  -1  -9       64.99       63.61      3.35 o 
  -1  -1  -9       40.36       44.30      1.40 o 
   0  -1  -9       44.33       50.26      1.80 o 
   1  -1  -9       12.81       16.11      1.33 o 
   2  -1  -9       53.86       69.42      8.07 o 
   3  -1  -9       57.09       69.23      5.36 o 
   4  -1  -9       15.55       18.22      2.07 o 
   5  -1  -9        0.49        0.00      1.32 o 
  -6   0  -9        0.04        0.00      2.08 o 
  -5   0  -9        4.16        5.09      2.92 o 
  -4   0  -9        3.08        3.09      1.22 o 
  -3   0  -9        1.83        1.10      0.80 o 
  -2   0  -9        2.41        3.19      0.93 o 
  -1   0  -9      284.83      263.22      5.98 o 
   0   0  -9        1.58        1.32      0.46 o 
   1   0  -9        0.48        0.70      0.47 o 
   2   0  -9        0.95        0.95      0.75 o 
   3   0  -9      115.80      126.62     12.02 o 
   4   0  -9        0.99        2.63      1.18 o 
   5   0  -9        0.44        0.00      1.37 o 
  -6   1  -9        1.39        0.00      1.82 o 
  -5   1  -9       15.68       17.59      4.66 o 
  -4   1  -9       57.56       56.41      3.28 o 
  -3   1  -9       66.08       60.22      2.50 o 
  -2   1  -9       67.44       71.80      2.82 o 
  -1   1  -9       42.19       44.94      1.19 o 
   0   1  -9       49.29       55.40      1.75 o 
   1   1  -9       31.45       33.77      1.55 o 
   2   1  -9      112.99      113.49      7.26 o 
   3   1  -9      134.13      128.77      8.76 o 
   4   1  -9       12.49       18.18      2.94 o 
   5   1  -9        4.04        5.80      2.06 o 
  -6   2  -9        4.39        3.54      2.43 o 
  -5   2  -9        2.68        1.73      1.57 o 
  -4   2  -9       11.23       11.10      1.87 o 
  -3   2  -9        6.18        4.92      1.44 o 
  -2   2  -9        7.36        5.25      1.16 o 
  -1   2  -9       81.16       77.82      1.55 o 
   0   2  -9       14.64       12.92      0.90 o 
   1   2  -9       14.61       14.39      1.05 o 
   2   2  -9      115.07      111.29      6.79 o 
   3   2  -9        2.68        2.20      1.02 o 
   4   2  -9       17.62       20.06      2.91 o 
   5   2  -9       14.31       19.23      2.99 o 
  -5   3  -9        3.16        2.66      1.58 o 
  -4   3  -9       22.32       23.66      2.41 o 
  -3   3  -9       17.30       16.62      2.14 o 
  -2   3  -9       91.95       86.87      4.21 o 
  -1   3  -9       25.91       25.58      1.13 o 
   0   3  -9       62.76       54.29      5.49 o 
   1   3  -9       50.28       51.22      3.11 o 
   2   3  -9       79.96       74.43      3.20 o 
   3   3  -9       61.35       66.58      4.49 o 
   4   3  -9       31.34       39.49      3.88 o 
   5   3  -9        4.32        5.22      2.23 o 
  -5   4  -9        4.06        3.20      1.82 o 
  -4   4  -9       51.60       49.44      3.30 o 
  -3   4  -9      159.03      135.06      5.02 o 
  -2   4  -9       34.56       26.24      2.48 o 
  -1   4  -9      143.06      132.49      3.65 o 
   0   4  -9      310.25      255.77     18.16 o 
   1   4  -9       61.72       56.74      3.43 o 
   2   4  -9       17.23       17.71      1.63 o 
   3   4  -9        3.01        2.39      1.23 o 
   4   4  -9        6.56        5.06      2.27 o 
   5   4  -9        1.97        3.15      2.09 o 
  -5   5  -9       14.52       13.55      2.93 o 
  -4   5  -9       14.94       13.34      1.96 o 
  -3   5  -9       41.29       40.91      3.14 o 
  -2   5  -9      147.58      136.41      5.03 o 
  -1   5  -9      381.16      359.61     11.43 o 
   0   5  -9       80.08       78.35      3.31 o 
   1   5  -9      160.64      148.54      5.00 o 
   2   5  -9       45.35       46.55      2.42 o 
   3   5  -9        1.78        2.51      2.88 o 
   4   5  -9        1.88        1.70      1.98 o 
   5   5  -9        0.11        0.09      1.85 o 
  -5   6  -9        2.99        3.03      1.71 o 
  -4   6  -9       10.20       14.00      2.04 o 
  -3   6  -9        8.60       10.74      2.04 o 
  -2   6  -9      364.33      334.06      7.84 o 
  -1   6  -9      339.11      328.99     11.51 o 
   0   6  -9       48.62       44.83      2.82 o 
   1   6  -9       10.12       11.18      1.24 o 
   2   6  -9       12.56       13.27      1.50 o 
   3   6  -9       12.15       17.10      3.27 o 
   4   6  -9        1.57        0.93      1.77 o 
   5   6  -9        1.55        3.20      2.25 o 
  -5   7  -9       11.31       12.96      3.14 o 
  -4   7  -9        1.32        2.56      1.27 o 
  -3   7  -9       13.70       17.78      2.49 o 
  -2   7  -9       53.84       49.04      3.40 o 
  -1   7  -9      103.11      102.75      4.76 o 
   0   7  -9      135.96      135.15     10.37 o 
   1   7  -9       39.17       39.95      3.60 o 
   2   7  -9       21.07       21.18      1.92 o 
   3   7  -9        1.85        4.05      1.54 o 
   4   7  -9       11.58       17.52      3.44 o 
  -4   8  -9        3.01        4.35      1.52 o 
  -3   8  -9        6.91        5.97      1.74 o 
  -2   8  -9       20.88       20.95      2.57 o 
  -1   8  -9        8.62       10.97      2.04 o 
   0   8  -9        6.78        8.48      1.36 o 
   1   8  -9       75.72       77.10      6.64 o 
   2   8  -9        8.85       11.95      1.97 o 
   3   8  -9        0.26        2.78      1.58 o 
   4   8  -9        8.28       12.51      3.11 o 
  -4   9  -9        3.31        6.04      2.00 o 
  -3   9  -9        0.93        2.08      1.60 o 
  -2   9  -9        4.73        3.84      1.52 o 
  -1   9  -9        0.50        1.61      1.29 o 
   0   9  -9       43.12       41.04      3.15 o 
   1   9  -9        0.63        0.94      1.17 o 
   2   9  -9        3.87        5.71      2.22 o 
   3   9  -9        4.21        7.41      2.17 o 
   4   9  -9        2.29        3.38      2.38 o 
  -4  10  -9       16.68       19.47      3.07 o 
  -3  10  -9       18.55       21.06      3.67 o 
  -2  10  -9       13.20       13.43      3.19 o 
  -1  10  -9       11.44       11.19      2.15 o 
   0  10  -9       11.20       10.38      1.63 o 
   1  10  -9       15.95       20.95      3.19 o 
   2  10  -9        0.78        2.51      2.03 o 
   3  10  -9        8.01        9.79      3.89 o 
  -3  11  -9        3.23        5.80      2.57 o 
  -2  11  -9        3.71        6.36      2.62 o 
  -1  11  -9        7.23        7.38      3.30 o 
   0  11  -9        0.48        0.36      1.01 o 
   1  11  -9        7.48       10.41      2.47 o 
   2  11  -9       12.73       14.03      3.52 o 
   3  11  -9        3.46        6.34      3.34 o 
  -2  12  -9        0.80        0.00      1.81 o 
  -1  12  -9        5.02        4.97      2.64 o 
   0  12  -9        3.64        3.49      1.39 o 
   1  12  -9        0.74        0.72      1.80 o 
   2  12  -9        4.44        2.31      2.17 o 
  -1  13  -9        3.03        3.46      2.17 o 
   0  13  -9       11.31       13.37      5.66 o 
   1  13  -9       10.45       10.86      3.51 o 
  -1 -14  -8        1.86        1.44      2.55 o 
   0 -14  -8       15.16       14.88      4.11 o 
   1 -14  -8       10.38       15.52      5.14 o 
  -2 -13  -8        5.35        3.26      2.38 o 
  -1 -13  -8        3.28        1.40      2.32 o 
   0 -13  -8       10.36       12.33      2.67 o 
   1 -13  -8        4.24        3.19      2.02 o 
   2 -13  -8        8.88        6.21      2.49 o 
  -3 -12  -8        3.95        6.73      4.07 o 
  -2 -12  -8       18.63       16.22      3.48 o 
  -1 -12  -8       38.27       31.58      4.85 o 
   0 -12  -8        0.36        1.30      1.20 o 
   1 -12  -8        5.60        6.54      2.38 o 
   2 -12  -8        8.95       14.71      3.21 o 
   3 -12  -8       10.87       10.25      4.19 o 
  -4 -11  -8        6.83        7.18      3.95 o 
  -3 -11  -8       28.13       23.57      5.79 o 
  -2 -11  -8        2.62        4.49      2.39 o 
  -1 -11  -8        7.25        3.99      2.60 o 
   0 -11  -8       18.53       18.17      4.49 o 
   1 -11  -8        6.00        6.87      2.23 o 
   2 -11  -8       13.16       14.06      3.69 o 
   3 -11  -8        3.51        4.73      4.71 o 
  -4 -10  -8        6.86        6.02      2.26 o 
  -3 -10  -8       23.32       20.27      5.43 o 
  -2 -10  -8        3.14        2.92      1.64 o 
  -1 -10  -8       11.22       12.19      2.20 o 
   0 -10  -8       38.63       32.46      3.98 o 
   1 -10  -8        7.78        7.49      1.87 o 
   2 -10  -8        5.80        5.86      1.90 o 
   3 -10  -8        6.30        7.77      2.59 o 
   4 -10  -8       11.58       11.84      2.87 o 
  -4  -9  -8        5.60        4.63      2.14 o 
  -3  -9  -8       40.16       36.61      5.82 o 
  -2  -9  -8       17.55       23.47      2.99 o 
  -1  -9  -8        2.48        2.36      1.35 o 
   0  -9  -8        2.81        0.90      0.96 o 
   1  -9  -8       46.13       40.19      3.35 o 
   2  -9  -8        7.58        7.63      1.86 o 
   3  -9  -8        5.50        5.07      2.17 o 
   4  -9  -8       19.21       22.23      2.70 o 
  -5  -8  -8        3.19        5.39      2.12 o 
  -4  -8  -8        4.48        4.38      1.54 o 
  -3  -8  -8        6.22        6.21      2.03 o 
  -2  -8  -8       77.41       78.79      7.50 o 
  -1  -8  -8        2.98        1.75      0.99 o 
   0  -8  -8       39.99       37.55      2.39 o 
   1  -8  -8        8.61        8.14      1.42 o 
   2  -8  -8        9.14       10.25      1.99 o 
   3  -8  -8       11.25       12.00      2.03 o 
   4  -8  -8       12.34       12.88      2.09 o 
  -5  -7  -8        3.41        2.62      1.88 o 
  -4  -7  -8       14.13       14.11      2.02 o 
  -3  -7  -8       16.38       12.77      2.63 o 
  -2  -7  -8      228.04      215.72      8.77 o 
  -1  -7  -8       30.31       27.70      1.65 o 
   0  -7  -8       52.98       54.19      3.18 o 
   1  -7  -8        5.15        4.51      1.38 o 
   2  -7  -8        7.29        6.77      1.56 o 
   3  -7  -8       27.76       28.31      2.66 o 
   4  -7  -8        0.99        1.02      1.14 o 
   5  -7  -8        2.10        2.99      1.32 o 
  -5  -6  -8        4.18        6.96      2.32 o 
  -4  -6  -8       18.42       17.26      2.09 o 
  -3  -6  -8        3.89        3.87      1.32 o 
  -2  -6  -8       24.60       24.81      1.84 o 
  -1  -6  -8       10.52       10.39      1.12 o 
   0  -6  -8        7.76        6.84      0.90 o 
   1  -6  -8       28.87       30.15      2.30 o 
   2  -6  -8       50.57       47.46      3.79 o 
   3  -6  -8       19.12       21.26      2.21 o 
   4  -6  -8        1.37        2.36      1.21 o 
   5  -6  -8        0.15        0.92      1.09 o 
  -5  -5  -8       20.35       24.91      3.34 o 
  -4  -5  -8       14.45       10.04      1.83 o 
  -3  -5  -8       46.92       42.19      2.92 o 
  -2  -5  -8      396.08      346.05     10.76 o 
  -1  -5  -8       58.78       48.26      5.22 o 
   0  -5  -8       43.72       37.48      1.56 o 
   1  -5  -8       53.26       48.65      1.91 o 
   2  -5  -8       92.81       99.86     12.11 o 
   3  -5  -8        7.54        7.55      1.50 o 
   4  -5  -8        1.74        2.38      1.14 o 
   5  -5  -8        0.10        0.00      0.90 o 
  -6  -4  -8        1.62        2.17      3.11 o 
  -5  -4  -8       19.02       19.83      3.18 o 
  -4  -4  -8       21.98       19.62      1.84 o 
  -3  -4  -8      223.77      195.28      4.55 o 
  -2  -4  -8       35.67       29.99      1.98 o 
  -1  -4  -8       92.27       77.38      5.18 o 
   0  -4  -8      141.46      123.15      3.94 o 
   1  -4  -8      115.83      114.88      5.74 o 
   2  -4  -8       14.49       17.59      3.16 o 
   3  -4  -8       14.85       13.19      1.54 o 
   4  -4  -8        5.47        6.03      1.41 o 
   5  -4  -8        0.51        1.31      1.02 o 
  -6  -3  -8        6.81        8.42      3.83 o 
  -5  -3  -8        1.81        0.94      1.46 o 
  -4  -3  -8       28.64       29.09      3.29 o 
  -3  -3  -8      196.53      170.70      5.36 o 
  -2  -3  -8      230.18      198.67      4.91 o 
  -1  -3  -8        9.71        9.23      0.78 o 
   0  -3  -8      213.68      186.21      5.33 o 
   1  -3  -8      137.68      137.93      9.74 o 
   2  -3  -8       60.89       50.16      4.83 o 
   3  -3  -8       88.08       82.95      8.57 o 
   4  -3  -8       29.13       31.44      2.61 o 
   5  -3  -8       17.77       20.72      2.07 o 
  -6  -2  -8        2.25        4.91      2.97 o 
  -5  -2  -8        4.39        3.50      1.52 o 
  -4  -2  -8       70.91       67.18      4.31 o 
  -3  -2  -8       17.03       14.52      1.49 o 
  -2  -2  -8       46.29       41.88      1.54 o 
  -1  -2  -8      113.09      101.44      5.08 o 
   0  -2  -8      481.91      493.58     16.14 o 
   1  -2  -8       21.14       26.63      2.51 o 
   2  -2  -8       35.45       35.24      4.49 o 
   3  -2  -8       39.14       36.13      5.16 o 
   4  -2  -8        1.07        2.13      1.08 o 
   5  -2  -8       15.95       21.50      2.13 o 
  -6  -1  -8        3.62        4.69      2.83 o 
  -5  -1  -8        7.52        5.68      3.18 o 
  -4  -1  -8       25.75       25.53      2.34 o 
  -3  -1  -8       82.10       83.48      4.14 o 
  -2  -1  -8        5.27        4.97      1.01 o 
  -1  -1  -8       47.75       48.13      1.23 o 
   0  -1  -8      370.89      393.23     14.85 o 
   1  -1  -8       59.21       66.09      4.32 o 
   2  -1  -8      222.75      205.38     13.78 o 
   3  -1  -8       10.92       13.22      1.46 o 
   4  -1  -8       18.41       20.46      2.02 o 
   5  -1  -8       10.19       16.79      2.29 o 
  -6   0  -8        0.17        0.21      1.86 o 
  -5   0  -8        1.31        1.63      1.99 o 
  -4   0  -8        0.47        0.30      0.92 o 
  -3   0  -8      129.51      118.32      4.59 o 
  -2   0  -8      233.35      258.12      6.23 o 
  -1   0  -8      235.23      232.63      7.79 o 
   0   0  -8       16.47       11.91      0.75 o 
   1   0  -8       40.50       44.81      2.61 o 
   2   0  -8        3.83        3.78      0.85 o 
   3   0  -8        7.99        7.36      1.25 o 
   4   0  -8        1.11        1.79      1.05 o 
   5   0  -8       26.02       38.04      3.47 o 
  -6   1  -8        6.66        5.51      2.98 o 
  -5   1  -8       11.39        8.20      3.42 o 
  -4   1  -8       57.04       52.12      3.96 o 
  -3   1  -8      104.36       95.20      3.84 o 
  -2   1  -8        2.99        3.18      0.89 o 
  -1   1  -8       36.25       41.09      1.27 o 
   0   1  -8      388.44      430.61     16.73 o 
   1   1  -8       70.44       71.75      3.48 o 
   2   1  -8      124.28      135.13      7.73 o 
   3   1  -8       36.87       40.42      3.40 o 
   4   1  -8        5.78        5.65      1.44 o 
   5   1  -8       20.07       24.69      3.05 o 
  -6   2  -8        1.22        0.81      2.23 o 
  -5   2  -8       19.47       19.05      3.21 o 
  -4   2  -8       44.25       47.11      2.91 o 
  -3   2  -8        3.38        2.44      1.15 o 
  -2   2  -8       29.04       21.91      1.73 o 
  -1   2  -8       62.25       68.87      1.42 o 
   0   2  -8      491.15      505.23     20.78 o 
   1   2  -8       63.75       61.29      3.07 o 
   2   2  -8       66.06       66.44      2.81 o 
   3   2  -8       63.85       60.53      3.74 o 
   4   2  -8       36.86       41.39      3.61 o 
   5   2  -8        9.39       14.27      2.66 o 
  -6   3  -8        3.23        4.02      2.47 o 
  -5   3  -8        3.75        5.12      2.08 o 
  -4   3  -8       14.86       11.94      1.82 o 
  -3   3  -8       98.21       90.66      3.93 o 
  -2   3  -8      320.49      259.29      8.23 o 
  -1   3  -8       72.26       66.84      1.58 o 
   0   3  -8      229.18      195.91     13.86 o 
   1   3  -8      182.43      174.87      8.39 o 
   2   3  -8        1.57        0.87      0.63 o 
   3   3  -8       40.35       39.40      3.94 o 
   4   3  -8       14.07       15.15      2.62 o 
   5   3  -8        4.51        6.95      2.28 o 
  -6   4  -8        1.71        0.08      1.66 o 
  -5   4  -8        2.85        1.75      1.53 o 
  -4   4  -8        0.10        1.24      1.07 o 
  -3   4  -8      118.72      110.11      4.39 o 
  -2   4  -8      186.24      148.49      3.07 o 
  -1   4  -8      365.03      337.38      8.39 o 
   0   4  -8       79.00       73.34      4.09 o 
   1   4  -8       34.96       35.29      1.76 o 
   2   4  -8        4.11        5.40      1.07 o 
   3   4  -8        6.63        7.35      1.51 o 
   4   4  -8       17.04       14.90      2.88 o 
   5   4  -8        2.48        4.23      1.97 o 
  -5   5  -8        7.28       11.90      2.73 o 
  -4   5  -8        0.32        0.08      0.92 o 
  -3   5  -8       91.33       81.93      3.91 o 
  -2   5  -8      401.12      334.69      7.31 o 
  -1   5  -8      113.61      104.49      5.58 o 
   0   5  -8       31.74       33.84      1.44 o 
   1   5  -8       21.28       20.52      1.34 o 
   2   5  -8      126.93      126.64      4.39 o 
   3   5  -8       11.12        9.93      2.34 o 
   4   5  -8        1.24        1.10      1.81 o 
   5   5  -8        0.17        0.03      1.70 o 
  -5   6  -8       15.28       21.44      3.57 o 
  -4   6  -8       34.47       36.33      4.59 o 
  -3   6  -8        1.24        1.68      1.22 o 
  -2   6  -8       93.33       76.07      4.07 o 
  -1   6  -8       30.24       27.73      1.96 o 
   0   6  -8       20.45       19.52      1.60 o 
   1   6  -8        6.44        4.93      0.95 o 
   2   6  -8       18.01       21.25      1.84 o 
   3   6  -8       42.00       44.77      4.01 o 
   4   6  -8        5.85        8.23      2.62 o 
   5   6  -8        0.07        1.85      2.03 o 
  -5   7  -8        5.72        3.55      2.26 o 
  -4   7  -8       18.70       21.17      3.33 o 
  -3   7  -8       87.57       96.16      5.39 o 
  -2   7  -8        8.88        9.92      1.91 o 
  -1   7  -8      133.91      127.11      4.54 o 
   0   7  -8      116.39      122.36      9.50 o 
   1   7  -8        8.38        7.71      1.13 o 
   2   7  -8       42.62       38.61      3.36 o 
   3   7  -8        3.33        5.82      1.64 o 
   4   7  -8        6.15        6.76      2.53 o 
   5   7  -8        2.66        6.53      3.30 o 
  -5   8  -8        2.22        0.00      2.35 o 
  -4   8  -8        0.71        2.95      2.72 o 
  -3   8  -8        1.87        1.73      1.33 o 
  -2   8  -8       27.77       32.38      2.88 o 
  -1   8  -8       78.34       76.27      3.19 o 
   0   8  -8        6.34        8.41      1.28 o 
   1   8  -8      103.85      113.57     12.03 o 
   2   8  -8       35.95       47.17      3.52 o 
   3   8  -8       23.60       29.17      3.02 o 
   4   8  -8       31.78       41.82      4.75 o 
  -4   9  -8        3.64        1.93      3.13 o 
  -3   9  -8        7.79        5.38      2.53 o 
  -2   9  -8       26.96       20.02      3.12 o 
  -1   9  -8       27.67       28.00      2.93 o 
   0   9  -8       45.66       43.83      2.69 o 
   1   9  -8        8.48        7.43      1.67 o 
   2   9  -8        7.11        6.32      2.32 o 
   3   9  -8        9.23       12.37      2.49 o 
   4   9  -8        3.27        3.92      2.58 o 
  -4  10  -8        3.70        5.61      1.91 o 
  -3  10  -8       13.82       13.33      3.14 o 
  -2  10  -8        2.17        1.90      1.95 o 
  -1  10  -8        0.86        0.00      1.10 o 
   0  10  -8        1.52        1.55      1.06 o 
   1  10  -8       21.88       21.40      2.39 o 
   2  10  -8        8.18        6.55      2.30 o 
   3  10  -8        5.27        3.07      3.23 o 
   4  10  -8       10.79        5.74      3.64 o 
  -3  11  -8        6.57       10.02      2.84 o 
  -2  11  -8       13.86       16.16      3.49 o 
  -1  11  -8        0.35        2.05      2.07 o 
   0  11  -8        0.68        0.00      0.89 o 
   1  11  -8       19.08       23.02      3.11 o 
   2  11  -8       18.60       21.21      4.29 o 
   3  11  -8        9.57       14.74      4.32 o 
  -3  12  -8        4.19        5.57      2.60 o 
  -2  12  -8        1.59        3.79      2.45 o 
  -1  12  -8        0.49        0.60      1.94 o 
   0  12  -8       17.47       19.08      2.22 o 
   1  12  -8        8.73       13.05      2.59 o 
   2  12  -8       22.04       28.46      3.90 o 
  -2  13  -8        2.71        3.95      2.38 o 
  -1  13  -8        0.05        1.07      1.96 o 
   0  13  -8       13.43        9.97      5.05 o 
   1  13  -8       12.22       12.39      3.44 o 
  -1 -14  -7        2.41        1.99      2.56 o 
   0 -14  -7        0.68        0.02      2.05 o 
   1 -14  -7        7.35        6.18      2.54 o 
  -2 -13  -7        0.21        1.28      1.90 o 
  -1 -13  -7       33.07       31.82      4.98 o 
   0 -13  -7        0.75        0.67      1.38 o 
   1 -13  -7       12.18       13.59      3.01 o 
   2 -13  -7       28.24       23.41      4.08 o 
  -3 -12  -7        7.08        2.54      3.53 o 
  -2 -12  -7        0.51        0.00      1.93 o 
  -1 -12  -7        2.54        3.12      2.37 o 
   0 -12  -7        9.71        6.64      1.72 o 
   1 -12  -7        2.30        0.00      2.02 o 
   2 -12  -7        1.76        1.48      1.65 o 
   3 -12  -7        6.50        7.29      2.52 o 
  -4 -11  -7       10.39       13.40      4.95 o 
  -3 -11  -7        5.96        5.15      3.60 o 
  -2 -11  -7        8.92        6.47      2.51 o 
  -1 -11  -7       27.36       22.55      4.13 o 
   0 -11  -7       13.30       12.70      2.11 o 
   1 -11  -7        2.04        1.11      1.56 o 
   2 -11  -7        4.20        4.05      1.84 o 
   3 -11  -7        6.71        7.43      2.50 o 
   4 -11  -7        2.62        4.34      2.12 o 
  -4 -10  -7        7.31        4.49      2.15 o 
  -3 -10  -7       20.11       20.04      5.21 o 
  -2 -10  -7       35.33       30.10      3.26 o 
  -1 -10  -7        8.86        4.48      1.54 o 
   0 -10  -7       71.21       63.30      4.31 o 
   1 -10  -7        8.57        6.69      2.16 o 
   2 -10  -7        8.71        8.41      2.37 o 
   3 -10  -7        5.63        8.25      2.42 o 
   4 -10  -7        4.15        6.18      2.36 o 
  -5  -9  -7        0.12        0.00      1.46 o 
  -4  -9  -7        3.23        2.38      1.74 o 
  -3  -9  -7       14.10       15.18      2.79 o 
  -2  -9  -7        4.29        6.98      1.99 o 
  -1  -9  -7       17.39       17.52      2.03 o 
   0  -9  -7        4.42        2.22      1.04 o 
   1  -9  -7       26.23       23.66      2.63 o 
   2  -9  -7       29.92       27.73      2.87 o 
   3  -9  -7       39.82       46.81      3.43 o 
   4  -9  -7        8.02       10.12      2.72 o 
  -5  -8  -7        0.21        0.68      1.71 o 
  -4  -8  -7        6.33        5.66      1.55 o 
  -3  -8  -7       21.98       16.59      4.29 o 
  -2  -8  -7       65.53       62.36      5.47 o 
  -1  -8  -7        7.88        4.41      1.10 o 
   0  -8  -7       32.77       29.81      2.15 o 
   1  -8  -7      123.78      139.03      6.79 o 
   2  -8  -7       31.98       32.35      3.38 o 
   3  -8  -7       10.04        9.41      1.81 o 
   4  -8  -7       11.34       11.53      1.94 o 
   5  -8  -7        1.80        1.76      1.68 o 
  -5  -7  -7        4.64        6.63      2.38 o 
  -4  -7  -7       14.88       15.46      2.40 o 
  -3  -7  -7       39.60       33.45      8.24 o 
  -2  -7  -7        7.53        5.02      1.42 o 
  -1  -7  -7       10.27        9.73      1.08 o 
   0  -7  -7       65.68       66.75      4.42 o 
   1  -7  -7       68.92       72.17      7.37 o 
   2  -7  -7       30.50       29.77      3.05 o 
   3  -7  -7        7.19        7.05      1.59 o 
   4  -7  -7       13.96       12.48      1.89 o 
   5  -7  -7        4.29        4.45      1.34 o 
  -5  -6  -7        6.06        6.41      2.25 o 
  -4  -6  -7       11.12        8.42      1.57 o 
  -3  -6  -7        3.62        3.29      1.56 o 
  -2  -6  -7       13.55       11.30      1.33 o 
  -1  -6  -7      236.46      193.04      8.47 o 
   0  -6  -7      251.19      221.03      8.57 o 
   1  -6  -7      163.31      160.18      7.78 o 
   2  -6  -7       49.20       49.49      4.95 o 
   3  -6  -7       47.08       47.78      5.36 o 
   4  -6  -7        5.90        6.57      1.45 o 
   5  -6  -7        1.99        3.62      1.23 o 
  -6  -5  -7        2.42        3.15      3.05 o 
  -5  -5  -7        9.42        3.59      3.97 o 
  -4  -5  -7        4.44        3.62      1.19 o 
  -3  -5  -7       76.49       69.73      3.43 o 
  -2  -5  -7       61.07       54.30      2.00 o 
  -1  -5  -7       46.47       43.22      2.07 o 
   0  -5  -7      138.76      133.30      4.22 o 
   1  -5  -7        4.27        4.11      0.69 o 
   2  -5  -7       18.89       25.89      3.43 o 
   3  -5  -7       10.25       11.49      1.46 o 
   4  -5  -7        8.54        7.45      1.84 o 
   5  -5  -7        0.65        0.91      1.00 o 
  -6  -4  -7        9.17       13.42      4.75 o 
  -5  -4  -7        6.30        7.27      2.04 o 
  -4  -4  -7        0.59        0.22      1.35 o 
  -3  -4  -7      184.77      158.91      5.09 o 
  -2  -4  -7       43.30       37.31      1.56 o 
  -1  -4  -7        0.68        1.38      0.50 o 
   0  -4  -7       52.39       51.51      1.97 o 
   1  -4  -7       17.42       17.36      1.39 o 
   2  -4  -7       81.99       79.43      6.65 o 
   3  -4  -7       13.44       12.67      1.43 o 
   4  -4  -7       67.84       73.61      7.19 o 
   5  -4  -7        0.13        0.00      1.19 o 
  -6  -3  -7        8.54        8.70      4.19 o 
  -5  -3  -7        4.78        4.09      1.60 o 
  -4  -3  -7       19.01       18.61      3.57 o 
  -3  -3  -7      132.44      112.79      5.09 o 
  -2  -3  -7      123.76      114.82      4.92 o 
  -1  -3  -7       63.03       62.06      1.63 o 
   0  -3  -7       37.69       37.15      1.23 o 
   1  -3  -7       13.59       20.04      2.46 o 
   2  -3  -7        5.07        5.01      0.98 o 
   3  -3  -7       77.62       70.83      5.86 o 
   4  -3  -7       21.49       24.35      2.36 o 
   5  -3  -7       14.54       14.88      1.75 o 
   6  -3  -7        1.16        1.32      1.15 o 
  -6  -2  -7        6.75        5.13      3.60 o 
  -5  -2  -7       40.15       39.85      6.52 o 
  -4  -2  -7       86.77       80.85      4.48 o 
  -3  -2  -7       49.79       45.12      2.09 o 
  -2  -2  -7       41.99       35.28      1.40 o 
  -1  -2  -7      234.19      239.18      7.32 o 
   0  -2  -7       66.91       69.35      2.71 o 
   1  -2  -7       10.80       11.16      0.97 o 
   2  -2  -7      414.49      390.57     40.70 o 
   3  -2  -7       19.44       20.11      2.57 o 
   4  -2  -7       21.20       24.84      3.20 o 
   5  -2  -7       13.91       19.03      1.90 o 
   6  -2  -7        6.39       11.51      4.67 o 
  -6  -1  -7        0.53        0.00      1.72 o 
  -5  -1  -7        0.01        0.79      2.25 o 
  -4  -1  -7       45.58       44.37      2.75 o 
  -3  -1  -7      124.54      123.03      5.19 o 
  -2  -1  -7      157.06      155.60      2.66 o 
  -1  -1  -7      478.35      507.94     13.41 o 
   0  -1  -7       58.35       71.96      3.76 o 
   1  -1  -7      128.83      156.86      8.98 o 
   2  -1  -7       14.05       16.53      1.24 o 
   3  -1  -7       18.59       21.84      2.78 o 
   4  -1  -7        8.77       10.83      1.86 o 
   5  -1  -7        6.52       12.70      1.95 o 
   6  -1  -7       11.61       15.73      3.64 o 
  -6   0  -7        0.30        0.00      1.86 o 
  -5   0  -7        7.43        8.96      3.45 o 
  -4   0  -7      166.99      168.46      6.02 o 
  -3   0  -7       12.87       12.21      1.66 o 
  -2   0  -7      193.33      227.17      6.42 o 
  -1   0  -7      735.45      735.86     26.85 o 
   0   0  -7       77.53       81.85      3.03 o 
   1   0  -7        5.06        5.22      0.62 o 
   2   0  -7      199.94      209.43     13.91 o 
   3   0  -7      205.62      237.81     21.58 o 
   4   0  -7       18.70       25.31      3.35 o 
   5   0  -7       17.95       30.38      2.88 o 
   6   0  -7        0.55        2.24      1.50 o 
  -6   1  -7        0.34        0.45      2.29 o 
  -5   1  -7        0.54        2.06      2.19 o 
  -4   1  -7       54.64       57.08      2.96 o 
  -3   1  -7      119.73      107.53      3.87 o 
  -2   1  -7       65.69       82.03      3.33 o 
  -1   1  -7      324.46      359.81      9.08 o 
   0   1  -7      145.01      155.20      5.40 o 
   1   1  -7      133.55      151.63      6.76 o 
   2   1  -7       43.13       44.96      3.27 o 
   3   1  -7       26.17       29.54      4.14 o 
   4   1  -7        6.48        6.78      1.39 o 
   5   1  -7       21.20       28.07      2.90 o 
   6   1  -7        6.85        8.77      2.20 o 
  -6   2  -7        6.71        4.42      2.76 o 
  -5   2  -7       18.32       18.96      4.16 o 
  -4   2  -7       75.51       79.02      7.44 o 
  -3   2  -7       29.82       30.40      2.37 o 
  -2   2  -7       42.20       36.37      1.88 o 
  -1   2  -7      277.37      268.84      5.75 o 
   0   2  -7       15.36       20.69      1.79 o 
   1   2  -7        8.41        8.71      0.78 o 
   2   2  -7      255.11      267.33     13.27 o 
   3   2  -7       45.73       45.24      3.22 o 
   4   2  -7       28.71       34.99      3.12 o 
   5   2  -7       20.70       29.54      3.23 o 
   6   2  -7        2.02        1.36      1.63 o 
  -6   3  -7        6.62        7.24      3.04 o 
  -5   3  -7        7.41        6.76      2.18 o 
  -4   3  -7       28.54       25.71      3.36 o 
  -3   3  -7      179.62      149.75      6.70 o 
  -2   3  -7      119.22      104.69      3.78 o 
  -1   3  -7        2.39        2.97      0.55 o 
   0   3  -7        6.30        5.32      1.16 o 
   1   3  -7      378.77      370.08     17.29 o 
   2   3  -7       88.49       84.41      4.33 o 
   3   3  -7      143.83      126.14      7.54 o 
   4   3  -7       15.42       17.73      3.22 o 
   5   3  -7       25.67       27.21      3.28 o 
  -6   4  -7        3.85       11.94      3.78 o 
  -5   4  -7       19.87       23.24      3.96 o 
  -4   4  -7        2.92        2.48      1.61 o 
  -3   4  -7      192.17      171.72      5.12 o 
  -2   4  -7       16.63       16.73      1.16 o 
  -1   4  -7        6.18        6.19      0.76 o 
   0   4  -7       36.94       31.64      1.34 o 
   1   4  -7       17.39       15.63      1.09 o 
   2   4  -7        2.94        2.61      0.76 o 
   3   4  -7       28.03       24.82      2.83 o 
   4   4  -7       21.87       30.62      3.46 o 
   5   4  -7        1.18        0.00      1.62 o 
  -6   5  -7        5.22        5.31      2.92 o 
  -5   5  -7       12.81        8.81      3.51 o 
  -4   5  -7       11.05        9.94      2.46 o 
  -3   5  -7       27.37       22.76      2.30 o 
  -2   5  -7      204.75      175.44      5.39 o 
  -1   5  -7      131.64      129.22      3.83 o 
   0   5  -7       82.06       78.10      3.35 o 
   1   5  -7      103.03       98.67      4.29 o 
   2   5  -7       36.46       37.82      1.86 o 
   3   5  -7       13.66        9.02      2.65 o 
   4   5  -7        3.51        4.27      2.11 o 
   5   5  -7        0.19        0.00      1.55 o 
  -5   6  -7        6.31        5.70      2.14 o 
  -4   6  -7        7.55        4.82      1.90 o 
  -3   6  -7        4.27        3.39      1.97 o 
  -2   6  -7       40.55       35.84      1.96 o 
  -1   6  -7       59.73       60.17      2.68 o 
   0   6  -7       13.68       14.21      1.14 o 
   1   6  -7       57.37       57.08      2.75 o 
   2   6  -7       79.79       76.38      2.83 o 
   3   6  -7        1.83        1.41      1.65 o 
   4   6  -7        8.13       11.93      2.76 o 
   5   6  -7        0.85        0.20      1.87 o 
  -5   7  -7        8.06        5.27      3.66 o 
  -4   7  -7        7.64        8.37      2.40 o 
  -3   7  -7       21.65       25.99      2.95 o 
  -2   7  -7      162.60      163.93      5.30 o 
  -1   7  -7       17.51       19.12      1.74 o 
   0   7  -7       94.64       97.18      8.01 o 
   1   7  -7        1.99        1.60      0.77 o 
   2   7  -7       24.06       27.32      3.16 o 
   3   7  -7       13.75       15.79      2.26 o 
   4   7  -7       12.02       11.89      2.93 o 
   5   7  -7        1.35        2.53      2.95 o 
  -5   8  -7        3.28       10.40      4.48 o 
  -4   8  -7        4.16        6.18      3.71 o 
  -3   8  -7        6.70        6.69      1.67 o 
  -2   8  -7       60.83       64.74      4.63 o 
  -1   8  -7        6.16        4.06      1.14 o 
   0   8  -7       32.34       38.64      3.66 o 
   1   8  -7        7.21        5.77      1.06 o 
   2   8  -7        3.15        4.80      1.72 o 
   3   8  -7        9.05       10.76      2.15 o 
   4   8  -7       27.16       25.81      3.94 o 
  -4   9  -7        6.65        3.82      3.70 o 
  -3   9  -7       32.38       40.79      4.70 o 
  -2   9  -7       36.83       37.72      3.02 o 
  -1   9  -7        4.55        4.46      1.24 o 
   0   9  -7        3.10        2.26      0.97 o 
   1   9  -7       31.55       33.17      5.56 o 
   2   9  -7        6.47        9.80      2.05 o 
   3   9  -7        2.84        3.54      1.85 o 
   4   9  -7       11.78       17.29      3.52 o 
  -4  10  -7        0.49        0.00      2.06 o 
  -3  10  -7        7.63       11.04      2.74 o 
  -2  10  -7        4.50        6.71      2.59 o 
  -1  10  -7       20.49       16.03      1.90 o 
   0  10  -7       35.26       33.29      2.38 o 
   1  10  -7        8.59        8.62      1.73 o 
   2  10  -7        8.17        6.72      2.43 o 
   3  10  -7        1.80        3.40      1.70 o 
   4  10  -7       13.00       12.52      3.36 o 
  -4  11  -7       10.80       11.34      5.06 o 
  -3  11  -7       23.42       31.00      4.12 o 
  -2  11  -7        0.04        2.25      2.05 o 
  -1  11  -7        2.62        1.72      1.83 o 
   0  11  -7       25.52       28.16      2.18 o 
   1  11  -7        0.56        0.97      1.64 o 
   2  11  -7       21.92       27.92      3.70 o 
   3  11  -7       22.16       25.94      5.15 o 
  -3  12  -7        3.96        9.20      2.78 o 
  -2  12  -7       13.52       13.92      3.42 o 
  -1  12  -7       21.12       21.68      3.99 o 
   0  12  -7        2.33        2.63      1.23 o 
   1  12  -7        3.32        0.06      2.18 o 
   2  12  -7        2.30        6.02      2.48 o 
   3  12  -7        2.77        0.92      2.76 o 
  -2  13  -7        0.12        0.30      1.79 o 
  -1  13  -7       18.04       17.50      3.82 o 
   0  13  -7        2.81        3.17      2.02 o 
   1  13  -7        0.50        1.48      2.14 o 
   2  13  -7        7.17        6.67      3.37 o 
  -1  14  -7        6.74        5.88      3.36 o 
   0  14  -7       16.05       18.44      5.86 o 
  -2 -14  -6       16.83       20.85      3.88 o 
  -1 -14  -6        9.12        5.18      2.87 o 
   0 -14  -6        1.34        0.54      2.20 o 
   1 -14  -6       15.78       14.68      3.33 o 
   2 -14  -6        2.43        5.69      2.63 o 
  -2 -13  -6        5.49        7.82      2.80 o 
  -1 -13  -6        8.55        5.39      2.74 o 
   0 -13  -6        3.63        3.70      1.46 o 
   1 -13  -6        8.27        7.19      2.61 o 
   2 -13  -6       24.36       26.39      4.90 o 
   3 -13  -6        3.93        3.58      2.22 o 
  -3 -12  -6        0.64        0.51      2.88 o 
  -2 -12  -6       12.72        8.95      2.82 o 
  -1 -12  -6       45.54       41.84      5.21 o 
   0 -12  -6        2.45        0.30      1.09 o 
   1 -12  -6       11.03        8.62      2.61 o 
   2 -12  -6        6.31        7.15      2.82 o 
   3 -12  -6        0.33        3.78      2.26 o 
  -4 -11  -6        4.79        1.16      3.02 o 
  -3 -11  -6       19.06       25.83      5.66 o 
  -2 -11  -6        6.38        6.40      2.54 o 
  -1 -11  -6       11.11       10.20      3.09 o 
   0 -11  -6       12.78        9.27      2.35 o 
   1 -11  -6        8.47        4.53      2.02 o 
   2 -11  -6        6.40        6.58      2.26 o 
   3 -11  -6        3.61        6.65      2.53 o 
   4 -11  -6        0.03        0.00      1.35 o 
  -4 -10  -6       14.00        9.09      2.68 o 
  -3 -10  -6       11.96       13.58      3.16 o 
  -2 -10  -6       44.31       42.76      3.61 o 
  -1 -10  -6       22.98       18.63      3.47 o 
   0 -10  -6       70.24       66.10      5.01 o 
   1 -10  -6       27.70       25.07      4.92 o 
   2 -10  -6       19.25       20.53      4.44 o 
   3 -10  -6        5.92        7.90      2.42 o 
   4 -10  -6       20.98       23.66      3.56 o 
  -5  -9  -6        0.20        2.36      1.73 o 
  -4  -9  -6        4.54        3.83      2.06 o 
  -3  -9  -6       71.23       64.10      5.90 o 
  -2  -9  -6       60.24       59.24      3.09 o 
  -1  -9  -6       86.38       86.20      5.00 o 
   0  -9  -6       27.68       26.13      2.51 o 
   1  -9  -6      174.20      139.40     13.87 o 
   2  -9  -6       12.07       14.64      2.25 o 
   3  -9  -6       11.03       17.75      2.99 o 
   4  -9  -6       24.99       28.53      5.58 o 
   5  -9  -6        0.33        1.64      1.61 o 
  -5  -8  -6        2.17        2.71      1.80 o 
  -4  -8  -6        1.23        2.45      1.73 o 
  -3  -8  -6       25.65       18.50      2.96 o 
  -2  -8  -6       58.56       56.94      4.58 o 
  -1  -8  -6       10.55       13.05      1.75 o 
   0  -8  -6       10.28       11.47      1.51 o 
   2  -8  -6       23.34       25.40      2.62 o 
   3  -8  -6       36.10       39.05      2.92 o 
   4  -8  -6       18.77       22.41      3.04 o 
   5  -8  -6        4.69        8.66      2.14 o 
  -5  -7  -6        0.16        0.00      1.49 o 
  -4  -7  -6        3.42        3.59      1.28 o 
  -3  -7  -6        1.70        2.00      1.62 o 
  -2  -7  -6       39.70       35.14      2.35 o 
  -1  -7  -6      297.45      290.50      9.60 o 
   0  -7  -6      146.69      168.63      7.91 o 
   1  -7  -6       66.83       67.72      3.27 o 
   2  -7  -6      165.60      162.72      9.00 o 
   3  -7  -6       13.81       12.37      1.82 o 
   4  -7  -6       39.53       45.38      3.71 o 
   5  -7  -6        3.37        1.93      1.49 o 
  -6  -6  -6        0.16        0.00      1.55 o 
  -5  -6  -6        2.25        2.43      1.69 o 
  -4  -6  -6       15.50       14.31      1.82 o 
  -3  -6  -6       70.56       60.65      7.71 o 
  -2  -6  -6      175.38      150.69      5.56 o 
  -1  -6  -6       83.39       76.96      5.47 o 
   0  -6  -6       31.22       28.75      1.35 o 
   1  -6  -6       76.36       69.06      2.70 o 
   2  -6  -6        1.86        1.42      1.01 o 
   3  -6  -6       18.96       17.86      1.91 o 
   4  -6  -6       40.33       44.89      2.64 o 
   5  -6  -6        9.89       10.79      1.50 o 
  -6  -5  -6        8.75        4.09      2.96 o 
  -5  -5  -6        9.02        8.51      2.28 o 
  -4  -5  -6       28.96       28.29      2.82 o 
  -3  -5  -6       15.36       13.08      1.79 o 
  -2  -5  -6        7.54        6.09      0.81 o 
  -1  -5  -6       89.88       74.83      2.50 o 
   0  -5  -6       54.81       52.93      2.18 o 
   1  -5  -6      123.00      123.34      5.21 o 
   2  -5  -6      118.28      121.50     11.24 o 
   3  -5  -6       59.99       55.90      5.13 o 
   4  -5  -6       31.43       33.51      2.21 o 
   5  -5  -6       10.89       11.63      1.48 o 
  -6  -4  -6        3.22        0.92      2.26 o 
  -5  -4  -6        5.41        3.80      1.61 o 
  -4  -4  -6        3.40        3.54      1.59 o 
  -3  -4  -6        2.21        1.25      0.86 o 
  -2  -4  -6        6.98        7.69      0.82 o 
  -1  -4  -6       33.85       27.78      1.23 o 
   0  -4  -6      275.36      277.53     10.64 o 
   1  -4  -6       88.26       88.19      4.61 o 
   2  -4  -6        3.58        2.46      0.95 o 
   3  -4  -6       29.82       28.90      2.90 o 
   4  -4  -6       47.57       51.35      5.82 o 
   5  -4  -6        8.68        9.75      1.40 o 
  -6  -3  -6        7.59        8.25      3.57 o 
  -5  -3  -6       11.20        8.20      1.93 o 
  -4  -3  -6       27.93       22.66      5.42 o 
  -3  -3  -6       23.92       19.49      1.31 o 
  -2  -3  -6      381.74      359.18     11.92 o 
  -1  -3  -6      571.96      531.23     12.49 o 
   0  -3  -6       27.26       26.17      1.12 o 
   1  -3  -6      790.37      846.93     69.65 o 
   2  -3  -6       35.63       38.19      1.95 o 
   3  -3  -6       56.07       57.05      5.44 o 
   4  -3  -6       17.29       19.62      2.91 o 
   5  -3  -6       21.10       19.77      3.08 o 
   6  -3  -6        1.56        2.79      1.66 o 
  -6  -2  -6        6.42       11.02      4.25 o 
  -5  -2  -6       32.19       24.06      5.24 o 
  -4  -2  -6       11.50       11.98      3.23 o 
  -3  -2  -6      191.09      179.61      6.61 o 
  -2  -2  -6       32.75       27.98      1.29 o 
  -1  -2  -6      792.65      756.86     17.41 o 
   0  -2  -6      236.42      234.99      7.68 o 
   1  -2  -6      635.76      692.79     65.22 o 
   2  -2  -6      403.71      402.25     33.48 o 
   3  -2  -6       40.32       41.43      3.60 o 
   4  -2  -6       36.17       43.15      4.44 o 
   5  -2  -6       16.78       22.39      2.74 o 
   6  -2  -6        0.49        1.06      1.11 o 
  -6  -1  -6        0.48        0.48      2.05 o 
  -5  -1  -6       21.43       19.03      4.59 o 
  -4  -1  -6      200.28      196.20      8.15 o 
  -3  -1  -6       22.00       20.38      1.24 o 
  -2  -1  -6      327.21      355.71     15.18 o 
  -1  -1  -6      235.20      256.90      8.19 o 
   0  -1  -6      203.31      212.07      8.46 o 
   1  -1  -6      106.17      130.37     11.15 o 
   2  -1  -6       42.18       39.43      4.58 o 
   3  -1  -6       41.90       44.15      5.00 o 
   4  -1  -6       52.48       57.95      6.09 o 
   5  -1  -6       34.82       48.97      5.20 o 
   6  -1  -6        0.20        0.75      1.17 o 
  -6   0  -6        6.20        3.17      2.59 o 
  -5   0  -6       66.13       66.73      7.29 o 
  -4   0  -6       20.11       22.64      1.63 o 
  -3   0  -6      173.49      172.82      5.21 o 
  -2   0  -6       17.05       19.49      1.42 o 
  -1   0  -6       18.53       16.38      0.84 o 
   0   0  -6      321.95      379.25     14.44 o 
   1   0  -6       13.22       14.47      1.12 o 
   2   0  -6      289.33      310.75     19.28 o 
   3   0  -6       32.91       35.50      2.92 o 
   4   0  -6        4.88        6.66      1.19 o 
   5   0  -6        1.68        1.84      1.37 o 
   6   0  -6       12.04       16.63      2.30 o 
  -6   1  -6        0.25        0.00      1.59 o 
  -5   1  -6        5.50        7.03      3.08 o 
  -4   1  -6      161.40      167.65      6.78 o 
  -3   1  -6       13.37       13.88      1.29 o 
  -2   1  -6      349.96      369.15     11.50 o 
  -1   1  -6      292.88      306.37      8.81 o 
   0   1  -6      209.23      226.50      9.32 o 
   1   1  -6      102.01      117.36      4.78 o 
   2   1  -6       14.07       16.56      1.20 o 
   3   1  -6       56.47       56.58      4.06 o 
   4   1  -6       76.67       77.96      7.16 o 
   5   1  -6       21.96       32.21      5.32 o 
   6   1  -6        3.00        5.45      1.94 o 
  -6   2  -6        4.99        1.66      2.11 o 
  -5   2  -6       22.01       18.94      3.04 o 
  -4   2  -6        9.25        7.56      1.99 o 
  -3   2  -6      280.46      269.08      8.84 o 
  -2   2  -6       32.12       29.17      1.64 o 
  -1   2  -6      453.07      470.33     12.45 o 
   0   2  -6      174.97      183.08     12.22 o 
   1   2  -6      672.39      719.20     30.35 o 
   2   2  -6      475.06      478.50     23.30 o 
   3   2  -6       42.36       43.37      2.19 o 
   4   2  -6       46.92       55.11      3.57 o 
   5   2  -6        4.24        4.17      1.90 o 
   6   2  -6        2.12        4.82      1.92 o 
  -6   3  -6        4.23        3.18      2.33 o 
  -5   3  -6        5.72        4.68      1.80 o 
  -4   3  -6        6.20        6.82      2.06 o 
  -3   3  -6       82.01       78.46      2.54 o 
  -2   3  -6      221.65      190.90     10.46 o 
  -1   3  -6      434.12      411.52     11.19 o 
   0   3  -6      115.88      115.18      3.71 o 
   1   3  -6      654.77      636.80     35.66 o 
   2   3  -6       50.72       49.14      3.07 o 
   3   3  -6        9.12        7.93      1.30 o 
   4   3  -6       32.36       40.16      5.77 o 
   5   3  -6        4.50        4.45      2.03 o 
   6   3  -6        3.82        3.97      2.16 o 
  -6   4  -6        3.45        1.88      2.08 o 
  -5   4  -6        1.50        2.89      1.51 o 
  -4   4  -6        0.44        2.15      1.50 o 
  -3   4  -6       14.97       14.29      1.36 o 
  -2   4  -6       39.37       30.46      1.76 o 
  -1   4  -6       40.67       40.22      1.31 o 
   0   4  -6      221.88      229.81      8.81 o 
   1   4  -6        0.49        0.40      0.50 o 
   2   4  -6       87.37       89.90      3.63 o 
   3   4  -6        4.62        3.16      1.38 o 
   4   4  -6      117.12      128.87     13.24 o 
   5   4  -6        1.58        1.42      1.78 o 
   6   4  -6        0.06        0.00      2.14 o 
  -6   5  -6        2.79        3.69      1.86 o 
  -5   5  -6        5.45        4.46      1.86 o 
  -4   5  -6       10.92       12.81      2.61 o 
  -3   5  -6       66.75       65.11      3.22 o 
  -2   5  -6       27.25       22.03      1.47 o 
  -1   5  -6      195.46      178.39      4.89 o 
   0   5  -6      157.86      161.60      7.17 o 
   1   5  -6       51.80       57.09      1.89 o 
   2   5  -6       72.23       67.29      3.47 o 
   3   5  -6       12.95       11.24      2.02 o 
   4   5  -6       39.19       42.86      3.98 o 
   5   5  -6        1.20        1.64      1.80 o 
  -5   6  -6        3.48        3.54      1.63 o 
  -4   6  -6       22.42       22.40      3.28 o 
  -3   6  -6       19.36       20.86      2.17 o 
  -2   6  -6       32.27       29.27      1.77 o 
  -1   6  -6      114.49       97.61      4.53 o 
   0   6  -6      131.73      137.51      6.57 o 
   1   6  -6      134.00      137.40      6.96 o 
   2   6  -6       31.14       33.39      1.96 o 
   3   6  -6      106.32      109.92      5.69 o 
   4   6  -6        4.45        2.22      1.85 o 
   5   6  -6       10.69       12.71      2.89 o 
  -5   7  -6        3.47        2.82      2.89 o 
  -4   7  -6       16.09       15.96      2.97 o 
  -3   7  -6       26.85       26.25      2.43 o 
  -2   7  -6       19.56       15.10      1.52 o 
  -1   7  -6       14.36       14.20      1.44 o 
   0   7  -6      103.99      115.01      5.72 o 
   1   7  -6       61.09       68.52      3.82 o 
   2   7  -6       16.81       18.89      2.45 o 
   3   7  -6       27.50       31.03      2.83 o 
   4   7  -6        5.02        5.25      2.26 o 
   5   7  -6        6.31        8.00      2.74 o 
  -5   8  -6        0.37        3.05      3.08 o 
  -4   8  -6        4.71        4.50      3.19 o 
  -3   8  -6       13.88       14.44      2.07 o 
  -2   8  -6       47.65       53.29      2.56 o 
  -1   8  -6        2.88        1.11      0.84 o 
   0   8  -6       20.02       22.15      2.02 o 
   1   8  -6      178.48      196.19      9.57 o 
   2   8  -6       12.93       17.36      2.28 o 
   3   8  -6       14.39       15.04      2.33 o 
   4   8  -6       12.92       13.32      3.13 o 
   5   8  -6        7.42        5.13      2.78 o 
  -5   9  -6        1.31        5.62      3.70 o 
  -4   9  -6        4.60        0.00      2.41 o 
  -3   9  -6       24.78       30.30      6.39 o 
  -2   9  -6        4.06        4.38      2.11 o 
  -1   9  -6       19.06       19.78      1.90 o 
   0   9  -6        8.69        8.15      1.26 o 
   1   9  -6       46.51       40.61      2.26 o 
   2   9  -6       33.64       32.64      3.04 o 
   3   9  -6       46.92       53.40      3.71 o 
   4   9  -6        5.47        3.59      3.46 o 
  -4  10  -6        1.98        0.74      2.75 o 
  -3  10  -6       21.83       32.85      7.26 o 
  -2  10  -6       19.42       19.91      7.07 o 
  -1  10  -6        3.02        2.94      1.47 o 
   0  10  -6       58.41       61.76      5.56 o 
   1  10  -6        9.83        7.99      1.49 o 
   2  10  -6        5.47        7.07      3.05 o 
   3  10  -6        4.79        6.31      2.37 o 
   4  10  -6       12.88       19.95      3.85 o 
  -4  11  -6        4.69        5.40      3.86 o 
  -3  11  -6       13.58       15.18      3.07 o 
  -2  11  -6        8.59        7.59      2.65 o 
  -1  11  -6       29.49       25.66      3.87 o 
   0  11  -6       22.10       21.62      2.34 o 
   1  11  -6        3.92        4.12      1.85 o 
   2  11  -6       15.31       11.97      3.78 o 
   3  11  -6        7.95        4.89      3.39 o 
  -3  12  -6        1.73        0.00      1.70 o 
  -2  12  -6       12.12       12.74      3.23 o 
  -1  12  -6       21.19       24.34      3.93 o 
   0  12  -6        4.75        4.02      1.42 o 
   1  12  -6        6.54        9.04      2.98 o 
   2  12  -6        6.51        6.31      4.05 o 
   3  12  -6        9.63        9.90      3.87 o 
  -2  13  -6        3.97        6.42      2.59 o 
  -1  13  -6        8.62        7.81      2.69 o 
   0  13  -6        2.30        3.77      2.01 o 
   1  13  -6        1.08        1.36      2.31 o 
   2  13  -6       19.78       19.63      4.52 o 
  -1  14  -6        1.77        3.18      2.19 o 
   0  14  -6       15.44       15.78      5.69 o 
   1  14  -6       34.74       45.52      4.92 o 
   0 -15  -5        0.13        1.99      2.57 o 
  -2 -14  -5       10.29        7.40      2.64 o 
  -1 -14  -5        0.55        1.23      2.11 o 
   0 -14  -5        9.52        8.53      3.22 o 
   1 -14  -5       12.40        9.47      2.81 o 
   2 -14  -5        3.39        6.03      2.52 o 
  -3 -13  -5        6.39        7.40      4.05 o 
  -2 -13  -5        5.43        6.76      2.64 o 
  -1 -13  -5        0.29        1.90      2.08 o 
   0 -13  -5        5.11        4.76      1.61 o 
   1 -13  -5       10.33       11.07      2.92 o 
   2 -13  -5        4.70        4.33      2.38 o 
   3 -13  -5        1.04        0.33      1.94 o 
  -4 -12  -5       13.65       10.90      4.48 o 
  -3 -12  -5       43.72       44.44      7.10 o 
  -2 -12  -5       34.65       34.50      4.41 o 
  -1 -12  -5       51.81       43.62      4.94 o 
   0 -12  -5       28.43       23.64      2.60 o 
   1 -12  -5        0.01        0.17      1.51 o 
   2 -12  -5        1.33        1.22      1.67 o 
   3 -12  -5        2.97        3.62      2.25 o 
  -4 -11  -5        0.55        0.78      2.22 o 
  -3 -11  -5        0.35        0.45      2.88 o 
  -2 -11  -5       21.41       18.57      2.78 o 
  -1 -11  -5        4.62        6.81      2.57 o 
   0 -11  -5       20.51       18.16      2.31 o 
   1 -11  -5        7.54        7.72      2.34 o 
   2 -11  -5        4.81        1.88      2.75 o 
   3 -11  -5        0.42        2.63      1.77 o 
   4 -11  -5        0.47        1.50      1.73 o 
  -4 -10  -5       33.40       30.93      3.98 o 
  -3 -10  -5       37.35       33.18      3.84 o 
  -2 -10  -5       26.64       23.40      2.91 o 
  -1 -10  -5        0.91        0.26      0.93 o 
   0 -10  -5       25.34       21.70      4.12 o 
   1 -10  -5       60.63       52.68      6.54 o 
   2 -10  -5       20.22       21.13      3.30 o 
   3 -10  -5       15.89       16.51      3.08 o 
   4 -10  -5        0.14        0.48      1.30 o 
  -5  -9  -5        6.51        7.42      2.33 o 
  -4  -9  -5       13.37       13.05      3.09 o 
  -3  -9  -5       55.64       56.21      7.57 o 
  -2  -9  -5       42.56       33.34      2.89 o 
  -1  -9  -5       37.90       34.12      3.35 o 
   0  -9  -5        8.14        8.95      2.53 o 
   1  -9  -5       43.58       39.01      3.65 o 
   2  -9  -5       18.02       17.47      4.58 o 
   3  -9  -5        0.73        0.00      1.27 o 
   4  -9  -5        1.76        1.47      1.97 o 
   5  -9  -5        2.40        3.81      1.81 o 
  -5  -8  -5        7.11        6.71      2.43 o 
  -4  -8  -5       53.00       56.15      4.57 o 
  -3  -8  -5       18.50       18.25      3.13 o 
  -2  -8  -5       14.33       12.43      1.72 o 
  -1  -8  -5       74.02       67.55      4.75 o 
   0  -8  -5       76.41       69.42      3.07 o 
   1  -8  -5      105.44      116.45      4.02 o 
   2  -8  -5      101.22      119.28     11.03 o 
   3  -8  -5       26.67       27.96      5.83 o 
   4  -8  -5       33.29       36.46      4.12 o 
   5  -8  -5        4.73        4.98      1.73 o 
  -5  -7  -5        0.22        0.00      1.41 o 
  -4  -7  -5        6.30        5.95      1.41 o 
  -3  -7  -5       50.39       43.70      3.93 o 
  -2  -7  -5        3.44        3.79      1.15 o 
  -1  -7  -5        8.59        8.87      1.05 o 
   0  -7  -5      507.79      535.21     20.61 o 
   1  -7  -5       35.03       32.17      2.78 o 
   2  -7  -5       60.11       67.93      3.31 o 
   3  -7  -5      152.17      167.04      7.82 o 
   4  -7  -5        7.88       10.03      1.63 o 
   5  -7  -5        7.88        5.84      1.69 o 
  -6  -6  -5        1.39        0.51      1.30 o 
  -5  -6  -5        4.50        5.25      2.05 o 
  -4  -6  -5       16.97       16.28      1.98 o 
  -3  -6  -5        8.33        5.23      1.85 o 
  -2  -6  -5       77.24       63.06      2.61 o 
  -1  -6  -5      111.38      101.82      6.04 o 
   0  -6  -5       49.96       42.02      1.64 o 
   1  -6  -5        1.91        1.77      0.70 o 
   2  -6  -5       65.24       67.30      8.66 o 
   3  -6  -5      600.05      593.02     33.34 o 
   4  -6  -5        0.71        1.64      0.96 o 
   5  -6  -5        1.18        1.70      1.63 o 
  -6  -5  -5        4.51        4.00      2.95 o 
  -5  -5  -5        3.60        3.17      1.65 o 
  -4  -5  -5       22.74       18.34      2.80 o 
  -3  -5  -5       76.97       60.98     10.92 o 
  -2  -5  -5       28.32       23.49      1.59 o 
  -1  -5  -5       93.04       89.14      5.42 o 
   0  -5  -5      262.49      260.67      9.91 o 
   1  -5  -5      417.67      384.56     32.97 o 
   2  -5  -5       96.22       96.99      8.66 o 
   3  -5  -5      105.36       94.29     11.21 o 
   4  -5  -5       74.96       74.12      4.80 o 
   5  -5  -5        1.50        1.33      2.33 o 
   6  -5  -5        6.03        6.03      3.71 o 
  -6  -4  -5        5.38        5.25      3.48 o 
  -5  -4  -5        5.70        6.56      1.92 o 
  -4  -4  -5       18.30       18.94      2.70 o 
  -3  -4  -5      106.04       99.63      4.45 o 
  -2  -4  -5       33.30       29.19      1.22 o 
  -1  -4  -5      677.38      621.20     18.96 o 
   0  -4  -5      347.26      325.33     14.10 o 
   1  -4  -5     1213.04     1304.57     97.05 o 
   2  -4  -5      335.39      337.63     16.87 o 
   3  -4  -5       40.86       38.46      2.65 o 
   4  -4  -5       77.81       83.78      5.39 o 
   5  -4  -5       27.52       29.05      5.67 o 
  -6  -3  -5        9.27       11.01      4.23 o 
  -5  -3  -5       24.31       24.52      5.46 o 
  -4  -3  -5        1.19        0.32      1.42 o 
  -3  -3  -5      306.45      265.23     10.24 o 
  -2  -3  -5      125.85      114.49      3.58 o 
  -1  -3  -5      109.77      109.04      2.87 o 
   0  -3  -5      121.61      114.35      5.83 o 
   1  -3  -5      458.71      506.20     35.82 o 
   2  -3  -5      352.30      326.74     26.97 o 
   3  -3  -5       35.37       36.17      1.53 o 
   4  -3  -5        1.48        0.92      0.72 o 
   5  -3  -5       11.89       19.67      3.45 o 
  -6  -2  -5        8.10        4.46      3.16 o 
  -5  -2  -5       17.14       17.59      4.76 o 
  -4  -2  -5       37.02       30.86      2.83 o 
  -3  -2  -5       54.63       48.92      1.83 o 
  -2  -2  -5      773.35      709.86     15.17 o 
  -1  -2  -5      161.86      157.73      5.12 o 
   0  -2  -5      272.09      276.90     13.16 o 
   1  -2  -5      447.11      500.12     38.03 o 
   2  -2  -5      524.46      534.40     31.03 o 
   3  -2  -5       27.47       30.01      1.66 o 
   4  -2  -5       73.65       77.96      7.68 o 
   5  -2  -5       13.01       17.69      1.57 o 
   6  -2  -5        1.74        4.46      1.68 o 
  -6  -1  -5        3.00        4.26      2.95 o 
  -5  -1  -5       35.25       30.17      5.50 o 
  -4  -1  -5      138.78      156.01      5.01 o 
  -3  -1  -5       20.34       21.38      1.39 o 
  -2  -1  -5      844.19      829.97     30.06 o 
  -1  -1  -5      123.83      116.78      3.63 o 
   0  -1  -5      118.08      131.64      4.69 o 
   1  -1  -5      181.24      200.99     13.73 o 
   2  -1  -5       16.59       21.68      1.23 o 
   3  -1  -5      316.08      318.55     25.02 o 
   4  -1  -5       36.74       39.27      3.41 o 
   5  -1  -5        1.91        2.23      1.23 o 
   6  -1  -5        1.26        3.42      2.05 o 
  -6   0  -5        0.41        1.88      2.33 o 
  -5   0  -5       27.42       23.96      5.10 o 
  -4   0  -5       49.28       53.82      4.58 o 
  -3   0  -5        5.78        5.44      0.91 o 
  -2   0  -5      112.10      109.33      2.58 o 
  -1   0  -5     1056.91     1135.31     40.48 o 
   0   0  -5       32.83       41.36      1.76 o 
   1   0  -5        7.84        9.22      0.95 o 
   2   0  -5        1.13        1.43      0.53 o 
   3   0  -5       27.05       23.65      2.19 o 
   4   0  -5        0.62        0.51      0.73 o 
   5   0  -5        4.03        8.20      1.63 o 
   6   0  -5        1.99        3.86      1.57 o 
  -6   1  -5        0.37        0.00      1.56 o 
  -5   1  -5       60.43       63.06      6.95 o 
  -4   1  -5      106.67      112.59      5.50 o 
  -3   1  -5       59.15       55.62      2.01 o 
  -2   1  -5      949.41      937.99     23.33 o 
   1   1  -5      184.45      213.13      9.66 o 
   2   1  -5       20.96       24.12      1.17 o 
   3   1  -5      274.33      267.62     24.33 o 
   4   1  -5       13.75       16.67      1.63 o 
   5   1  -5        4.75        2.85      1.63 o 
   6   1  -5        2.19        3.69      1.75 o 
  -6   2  -5        6.35        6.44      2.89 o 
  -5   2  -5       17.78       16.00      2.79 o 
  -4   2  -5       49.01       41.50      3.62 o 
  -3   2  -5       25.97       23.48      1.44 o 
  -2   2  -5      400.35      380.35      6.60 o 
  -1   2  -5       44.95       44.50      3.66 o 
   0   2  -5      425.58      433.71     29.09 o 
   1   2  -5      553.81      597.13     26.24 o 
   2   2  -5      491.75      483.55     23.18 o 
   3   2  -5       25.85       24.72      1.63 o 
   4   2  -5       51.35       51.62      3.39 o 
   5   2  -5        0.37        0.72      1.39 o 
   6   2  -5        0.23        2.07      1.64 o 
  -6   3  -5        5.24        6.09      2.79 o 
  -5   3  -5        2.95        3.78      1.61 o 
  -4   3  -5       23.98       20.10      2.95 o 
  -3   3  -5      139.89      124.25      3.73 o 
  -2   3  -5      144.90      117.73      5.03 o 
  -1   3  -5      113.63      112.78      3.43 o 
   0   3  -5       90.96       89.52      5.94 o 
   1   3  -5       12.55       13.66      1.40 o 
   2   3  -5      263.30      267.71     10.22 o 
   3   3  -5       36.31       35.42      1.96 o 
   4   3  -5        1.62        2.30      1.54 o 
   5   3  -5       38.75       47.39      6.76 o 
   6   3  -5        0.04        0.00      1.36 o 
  -6   4  -5        0.94        0.00      1.56 o 
  -5   4  -5        0.93        0.27      1.21 o 
  -4   4  -5        0.32        0.14      1.30 o 
  -3   4  -5       28.94       31.14      1.36 o 
  -2   4  -5       10.47        9.60      0.84 o 
  -1   4  -5      309.15      296.41      7.20 o 
   0   4  -5      442.70      452.88     17.72 o 
   1   4  -5      601.15      594.35     23.31 o 
   2   4  -5       38.18       35.29      2.40 o 
   3   4  -5      111.35      112.64      8.04 o 
   4   4  -5       21.08       19.96      2.82 o 
   5   4  -5       25.28       35.33      3.93 o 
   6   4  -5        1.46        3.25      2.03 o 
  -6   5  -5        0.34        0.82      1.49 o 
  -5   5  -5       10.16        8.56      4.37 o 
  -4   5  -5       28.87       23.36      3.40 o 
  -3   5  -5        4.33        3.82      0.72 o 
  -2   5  -5       21.57       17.60      1.15 o 
  -1   5  -5       70.61       70.61      2.30 o 
   0   5  -5       50.40       52.27      2.34 o 
   1   5  -5       13.60       15.34      1.19 o 
   2   5  -5       54.51       52.75      3.27 o 
   3   5  -5       84.74       83.92     10.87 o 
   4   5  -5       97.99      113.22      5.68 o 
   5   5  -5        2.33        3.46      2.00 o 
  -5   6  -5        5.21        5.48      2.06 o 
  -4   6  -5        3.55        2.33      1.61 o 
  -3   6  -5       48.25       44.63      2.70 o 
  -2   6  -5      116.33       96.96      4.56 o 
  -1   6  -5       96.44       94.36      2.90 o 
   0   6  -5       52.92       57.47      3.22 o 
   1   6  -5      156.23      139.48      4.98 o 
   2   6  -5        9.14       11.80      1.32 o 
   3   6  -5      282.60      254.25     10.42 o 
   4   6  -5       44.25       45.87      4.13 o 
   5   6  -5        6.73        9.70      2.59 o 
  -5   7  -5        0.41        2.22      2.83 o 
  -4   7  -5        1.55        1.87      1.68 o 
  -3   7  -5        0.94        0.41      1.10 o 
  -2   7  -5       22.24       21.11      1.65 o 
  -1   7  -5      256.38      257.86      9.18 o 
   0   7  -5      242.84      268.30     12.69 o 
   1   7  -5      105.07      104.39      5.42 o 
   2   7  -5      192.32      202.22     13.51 o 
   3   7  -5        5.46        6.07      1.66 o 
   4   7  -5       68.55       73.08     12.18 o 
   5   7  -5        3.06        3.35      2.17 o 
  -5   8  -5        4.56        5.89      3.13 o 
  -4   8  -5        8.23       11.90      4.47 o 
  -3   8  -5       27.94       28.12      3.25 o 
  -2   8  -5       44.02       43.64      2.29 o 
  -1   8  -5       29.79       26.65      1.89 o 
   0   8  -5        6.18        8.06      1.16 o 
   1   8  -5       26.12       24.80      2.01 o 
   2   8  -5       23.66       23.83      2.77 o 
   3   8  -5       27.54       30.89      2.95 o 
   4   8  -5       22.26       28.49      4.01 o 
   5   8  -5        4.17        5.89      2.67 o 
  -5   9  -5        0.92        2.61      3.06 o 
  -4   9  -5        1.14        1.34      2.52 o 
  -3   9  -5       26.86       37.26      5.82 o 
  -2   9  -5       77.66       74.08      3.74 o 
  -1   9  -5       97.95       99.46      4.40 o 
   0   9  -5       16.12       19.27      1.99 o 
   1   9  -5      138.58      152.81     14.77 o 
   2   9  -5       22.97       28.12      2.84 o 
   3   9  -5       15.08       15.46      2.42 o 
   4   9  -5       37.99       39.09      4.69 o 
   5   9  -5        1.39        5.11      3.56 o 
  -4  10  -5       10.55        8.11      4.35 o 
  -3  10  -5       34.52       36.00      3.87 o 
  -2  10  -5       53.92       49.71      4.59 o 
  -1  10  -5       22.15       19.19      2.46 o 
   0  10  -5       46.00       43.52      3.69 o 
   1  10  -5       16.88       17.66      1.91 o 
   2  10  -5       13.75       11.33      3.57 o 
   3  10  -5       12.53       12.07      2.41 o 
   4  10  -5       11.75       14.16      3.87 o 
  -4  11  -5        9.13       13.61      5.59 o 
  -3  11  -5        6.72        4.88      2.24 o 
  -2  11  -5        8.07        5.60      2.39 o 
  -1  11  -5        7.40        6.68      2.28 o 
   0  11  -5        0.73        0.13      1.01 o 
   1  11  -5        5.26        4.55      1.90 o 
   2  11  -5        6.91        8.98      3.54 o 
   3  11  -5        1.29        4.53      2.93 o 
   4  11  -5        0.96        3.28      1.77 o 
  -3  12  -5        5.76        6.45      2.43 o 
  -2  12  -5        8.95       11.28      3.03 o 
  -1  12  -5       18.25       13.13      3.18 o 
   0  12  -5        8.81       10.21      2.67 o 
   1  12  -5        3.34        4.01      2.56 o 
   2  12  -5        3.39        5.57      2.24 o 
   3  12  -5        7.90       16.34      4.47 o 
  -3  13  -5        4.63        4.63      2.33 o 
  -2  13  -5        1.54        2.02      2.08 o 
  -1  13  -5        9.67       12.17      3.09 o 
   0  13  -5        2.91        2.63      1.86 o 
   1  13  -5       20.21       22.81      3.86 o 
   2  13  -5       48.72       56.88      6.45 o 
  -2  14  -5        4.04        5.85      2.72 o 
  -1  14  -5        0.01        2.32      1.77 o 
   0  14  -5        0.33        1.41      3.56 o 
   1  14  -5        5.96        8.66      3.03 o 
  -1 -15  -4        3.68        4.32      2.52 o 
   0 -15  -4        0.66        0.93      2.20 o 
   1 -15  -4       14.47       12.58      3.08 o 
  -2 -14  -4        4.55        1.24      2.05 o 
  -1 -14  -4        9.46       11.12      3.31 o 
   0 -14  -4        4.27        2.98      2.42 o 
   1 -14  -4       20.71       20.12      3.79 o 
   2 -14  -4        0.37        1.36      1.97 o 
  -3 -13  -4       12.72        8.02      4.14 o 
  -2 -13  -4        0.42        0.12      1.93 o 
  -1 -13  -4       22.69       14.94      3.55 o 
   0 -13  -4        9.39        8.89      1.97 o 
   1 -13  -4        2.60        2.12      2.50 o 
   2 -13  -4        0.60        1.60      1.86 o 
   3 -13  -4        1.86        1.84      4.46 o 
  -4 -12  -4       20.86       21.16      5.62 o 
  -3 -12  -4        1.39        0.00      2.53 o 
  -2 -12  -4       23.52       21.94      3.79 o 
  -1 -12  -4       18.26       20.41      3.85 o 
   0 -12  -4       39.72       42.18      3.12 o 
   1 -12  -4        4.05        3.89      2.07 o 
   2 -12  -4        4.49        2.27      1.90 o 
   3 -12  -4        0.42        3.59      1.95 o 
   4 -12  -4        1.65        2.69      2.03 o 
  -4 -11  -4       15.29       11.02      2.95 o 
  -3 -11  -4        1.28        1.96      2.76 o 
  -2 -11  -4       17.30       14.52      2.55 o 
  -1 -11  -4       22.95       21.25      3.74 o 
   0 -11  -4       72.82       57.36      5.31 o 
   1 -11  -4       31.76       26.68      7.22 o 
   2 -11  -4        8.83        9.04      3.54 o 
   3 -11  -4        6.90        6.97      3.01 o 
   4 -11  -4        1.40        0.00      1.66 o 
  -5 -10  -4        5.40        4.85      2.26 o 
  -4 -10  -4        9.32        6.91      2.33 o 
  -3 -10  -4        0.70        1.32      1.45 o 
  -2 -10  -4        1.72        1.45      1.45 o 
  -1 -10  -4        2.48        1.24      1.35 o 
   0 -10  -4       19.20       19.23      3.21 o 
   1 -10  -4      103.84       82.83     12.76 o 
   2 -10  -4       14.01       11.62      3.44 o 
   3 -10  -4        6.07        6.38      2.75 o 
   4 -10  -4        1.66        2.02      1.76 o 
  -5  -9  -4        2.09        3.04      3.36 o 
  -4  -9  -4        1.96        2.90      1.80 o 
  -3  -9  -4       34.48       26.90      3.42 o 
  -2  -9  -4       74.92       72.48      5.53 o 
  -1  -9  -4       31.17       32.15      3.33 o 
   0  -9  -4      178.92      187.88     10.49 o 
   1  -9  -4       51.17       49.75      5.90 o 
   2  -9  -4       42.10       52.57      5.27 o 
   3  -9  -4        2.26        5.33      2.46 o 
   4  -9  -4        8.08       10.19      2.31 o 
   5  -9  -4        3.78        9.73      2.34 o 
  -5  -8  -4        1.49        0.51      1.47 o 
  -4  -8  -4       10.32        8.94      2.46 o 
  -3  -8  -4       87.33       75.22     11.24 o 
  -2  -8  -4       46.24       49.10      4.71 o 
  -1  -8  -4       28.53       24.68      1.50 o 
   0  -8  -4       45.33       48.12      5.30 o 
   1  -8  -4       72.84       90.30      5.61 o 
   2  -8  -4      283.89      307.17     10.98 o 
   3  -8  -4       21.17       27.46      3.84 o 
   4  -8  -4       12.20       16.43      5.89 o 
   5  -8  -4        3.41        4.69      1.81 o 
  -5  -7  -4        6.72        4.90      2.10 o 
  -4  -7  -4       10.68        7.67      1.46 o 
  -3  -7  -4      106.37      102.13     10.61 o 
  -2  -7  -4       15.96       15.43      2.14 o 
  -1  -7  -4       22.60       21.79      1.34 o 
   0  -7  -4      360.00      359.81     23.01 o 
   1  -7  -4       38.61       45.07      3.31 o 
   2  -7  -4      261.64      280.97      7.04 o 
   3  -7  -4      190.89      197.90      5.77 o 
   4  -7  -4        3.46        5.46      1.70 o 
   5  -7  -4        9.91       13.10      2.07 o 
  -6  -6  -4        4.66        4.69      3.13 o 
  -5  -6  -4       12.21       14.07      2.66 o 
  -4  -6  -4       14.57       12.20      1.52 o 
  -3  -6  -4       32.70       29.63      3.20 o 
  -2  -6  -4       70.22       62.90      4.37 o 
  -1  -6  -4      211.96      202.12      9.32 o 
   0  -6  -4      153.14      158.61      7.26 o 
   1  -6  -4      109.86      101.84      5.90 o 
   2  -6  -4        3.47        3.65      1.24 o 
   3  -6  -4       64.64       77.65      3.39 o 
   4  -6  -4       58.43       62.90      2.71 o 
   5  -6  -4        0.10        2.93      1.17 o 
  -6  -5  -4        0.78        3.48      3.24 o 
  -5  -5  -4        7.26        8.74      2.13 o 
  -4  -5  -4       57.21       49.77      4.90 o 
  -3  -5  -4        8.97        8.90      2.06 o 
  -2  -5  -4      206.44      198.79      7.04 o 
  -1  -5  -4      785.36      646.75     34.23 o 
   0  -5  -4      699.09      726.33     38.21 o 
   1  -5  -4       73.33       63.78      4.82 o 
   2  -5  -4      304.54      289.03     17.35 o 
   3  -5  -4      250.03      232.94     22.34 o 
   4  -5  -4       81.17       93.49      8.56 o 
   5  -5  -4       19.08       24.56      5.41 o 
   6  -5  -4        1.08        0.00      2.31 o 
  -6  -4  -4        7.55        8.75      4.32 o 
  -5  -4  -4        2.12        1.86      1.44 o 
  -4  -4  -4       20.24       16.33      2.45 o 
  -3  -4  -4        4.75        3.22      0.87 o 
  -2  -4  -4      237.94      209.11      5.81 o 
  -1  -4  -4      184.41      176.28      4.27 o 
   0  -4  -4     2136.60     2202.92    114.82 o 
   1  -4  -4     1181.10     1131.46     75.52 o 
   2  -4  -4      360.37      354.62     18.73 o 
   3  -4  -4       24.76       26.82      1.49 o 
   4  -4  -4       25.75       29.46      2.37 o 
   5  -4  -4        3.28        1.55      2.33 o 
  -6  -3  -4        2.48        1.82      2.47 o 
  -5  -3  -4       86.56       82.85      8.26 o 
  -4  -3  -4      145.75      130.69      8.88 o 
  -3  -3  -4      121.28      111.19      2.76 o 
  -2  -3  -4      150.84      138.80      5.80 o 
  -1  -3  -4      439.56      434.82     12.33 o 
   0  -3  -4      105.29      115.50      5.46 o 
   1  -3  -4     1213.44     1277.15     93.50 o 
   2  -3  -4       31.94       33.59      2.73 o 
   3  -3  -4        2.29        3.54      0.59 o 
   4  -3  -4       14.27       15.32      2.60 o 
   5  -3  -4        5.72        1.34      1.89 o 
  -6  -2  -4        0.32        2.09      2.24 o 
  -5  -2  -4       17.32       12.09      4.26 o 
  -4  -2  -4       78.52       72.73      4.27 o 
  -3  -2  -4      148.21      125.59      7.46 o 
  -2  -2  -4      115.46      109.42      5.77 o 
  -1  -2  -4        4.62        3.95      0.63 o 
   0  -2  -4      379.73      387.55     15.77 o 
   1  -2  -4      392.81      430.13     31.79 o 
   2  -2  -4        0.11        0.32      0.37 o 
   3  -2  -4       99.91       97.88      6.39 o 
   4  -2  -4       19.34       18.23      1.77 o 
   5  -2  -4        2.14        2.94      2.32 o 
  -6  -1  -4       14.83       14.97      4.81 o 
  -5  -1  -4        6.91        8.28      3.48 o 
  -4  -1  -4       64.89       62.40      3.77 o 
  -3  -1  -4       94.02       83.74      2.11 o 
  -2  -1  -4       94.41      111.94      6.24 o 
  -1  -1  -4      746.58      724.15     25.23 o 
   0  -1  -4      824.94     1015.84     37.56 o 
   1  -1  -4      556.43      620.89     47.71 o 
   2  -1  -4      674.00      733.16     39.66 o 
   3  -1  -4       50.55       55.61      3.72 o 
   4  -1  -4       44.08       46.36      4.17 o 
   5  -1  -4        7.49       10.80      1.88 o 
   6  -1  -4        8.59       14.56      2.58 o 
  -6   0  -4        1.28        2.94      2.48 o 
  -5   0  -4       67.29       69.91      7.19 o 
  -4   0  -4       12.95        9.94      3.97 o 
  -3   0  -4       56.26       60.27      2.03 o 
  -2   0  -4       11.73       12.75      0.78 o 
  -1   0  -4      145.99      181.96      7.58 o 
   0   0  -4     3327.95     3907.89    151.20 o 
   1   0  -4      205.51      230.03     12.35 o 
   2   0  -4      274.22      323.23     15.60 o 
   3   0  -4       77.64       91.63      7.07 o 
   4   0  -4       15.97       19.30      1.44 o 
   5   0  -4        0.40        1.13      1.13 o 
   6   0  -4        0.05        0.36      1.20 o 
  -6   1  -4       11.28       11.73      4.09 o 
  -5   1  -4        1.34        1.99      2.19 o 
  -4   1  -4       70.08       73.87      4.74 o 
  -3   1  -4       32.64       33.16      4.96 o 
  -2   1  -4      217.03      213.82      4.56 o 
  -1   1  -4      435.69      484.67      4.73 o 
   0   1  -4     1040.42     1185.13     67.24 o 
   1   1  -4      481.79      550.83     23.18 o 
   2   1  -4      437.06      488.65     26.64 o 
   3   1  -4       73.10       72.81      3.27 o 
   4   1  -4       32.02       36.13      2.71 o 
   5   1  -4        3.73        6.42      1.68 o 
   6   1  -4        3.04        5.60      1.88 o 
  -6   2  -4        0.79        1.14      2.09 o 
  -5   2  -4       16.05       15.14      2.71 o 
  -4   2  -4       70.29       58.11      4.07 o 
  -3   2  -4       83.93       72.47      4.01 o 
  -2   2  -4      360.37      322.68      3.26 o 
  -1   2  -4      108.33      103.48      4.27 o 
   0   2  -4      273.26      274.17     13.04 o 
   1   2  -4      488.16      514.30     24.50 o 
   2   2  -4       13.50       15.20      1.07 o 
   3   2  -4       25.63       22.50      1.51 o 
   4   2  -4       31.33       32.78      3.51 o 
   5   2  -4        4.46        6.18      1.85 o 
   6   2  -4        1.19        2.26      1.74 o 
  -6   3  -4        5.12        2.61      2.23 o 
  -5   3  -4       71.30       62.58      6.31 o 
  -4   3  -4       50.65       43.00      3.74 o 
  -3   3  -4       76.43       70.54      2.75 o 
  -2   3  -4      420.83      365.67     15.20 o 
  -1   3  -4      418.87      419.77     13.90 o 
   0   3  -4      143.37      138.81      9.41 o 
   1   3  -4      812.23      878.66     35.52 o 
   2   3  -4      219.52      212.99      7.73 o 
   3   3  -4       29.18       32.93      1.82 o 
   4   3  -4        2.32        1.91      1.23 o 
   5   3  -4        0.81        0.24      1.50 o 
   6   3  -4        1.71        2.13      1.70 o 
  -6   4  -4        3.48        3.24      2.18 o 
  -5   4  -4       17.71       18.34      2.99 o 
  -4   4  -4       19.17       18.54      2.92 o 
  -3   4  -4       78.41       69.19      2.97 o 
  -2   4  -4      132.02      112.81      4.12 o 
  -1   4  -4      674.30      601.94     15.49 o 
   0   4  -4     1374.95     1548.25     68.68 o 
   1   4  -4      957.78     1023.53     38.07 o 
   2   4  -4      534.41      542.80     20.76 o 
   3   4  -4        6.82        7.05      1.57 o 
   4   4  -4       80.34       84.43     15.05 o 
   5   4  -4        8.40        9.56      2.44 o 
   6   4  -4        1.71        2.03      1.98 o 
  -6   5  -4        2.99        2.07      1.71 o 
  -5   5  -4        7.18        9.83      2.34 o 
  -4   5  -4       12.84       12.35      2.52 o 
  -3   5  -4       33.64       27.61      2.23 o 
  -2   5  -4       75.31       65.16      2.45 o 
  -1   5  -4       91.71       91.33      2.53 o 
   0   5  -4      529.74      594.19     26.38 o 
   1   5  -4      495.49      468.79     21.74 o 
   2   5  -4      316.95      301.32     11.79 o 
   3   5  -4      228.92      204.21     12.71 o 
   4   5  -4       78.44       78.61      4.94 o 
   5   5  -4       17.55       23.07      3.31 o 
   6   5  -4        4.82        6.31      2.36 o 
  -6   6  -4        0.56        0.00      2.25 o 
  -5   6  -4        3.35        3.86      2.11 o 
  -4   6  -4       20.04       21.02      3.11 o 
  -3   6  -4        4.78        5.52      0.81 o 
  -2   6  -4       27.83       24.29      1.46 o 
  -1   6  -4      181.18      181.56      7.26 o 
   0   6  -4      161.75      170.05      6.09 o 
   1   6  -4       47.30       45.80      2.19 o 
   2   6  -4      134.86      122.01      6.39 o 
   3   6  -4      382.41      365.24     27.26 o 
   4   6  -4       11.86       12.05      4.04 o 
   5   6  -4        0.74        1.32      1.76 o 
  -5   7  -4        1.32        0.10      2.13 o 
  -4   7  -4        1.08        3.07      2.54 o 
  -3   7  -4       42.39       38.64      2.95 o 
  -2   7  -4        6.17        5.88      1.03 o 
  -1   7  -4       19.22       19.12      1.52 o 
   0   7  -4      470.68      553.91     31.02 o 
   1   7  -4       27.88       28.03      1.58 o 
   2   7  -4       89.91       91.74      5.33 o 
   3   7  -4      236.47      264.48     15.80 o 
   4   7  -4       12.96       12.13      2.88 o 
   5   7  -4       11.10       13.15      3.03 o 
  -5   8  -4        3.34        6.58      3.63 o 
  -4   8  -4       45.55       49.18      7.40 o 
  -3   8  -4       16.64       18.73      3.00 o 
  -2   8  -4       12.80       11.58      1.38 o 
  -1   8  -4       84.83       79.15      3.38 o 
   0   8  -4       51.66       60.40      3.94 o 
   1   8  -4      107.00      116.53      3.22 o 
   2   8  -4      130.08      144.51      8.02 o 
   3   8  -4       24.95       30.44      2.89 o 
   4   8  -4       48.50       54.46      6.01 o 
   5   8  -4        5.51        9.38      3.05 o 
  -5   9  -4        3.39        6.14      4.32 o 
  -4   9  -4        5.94        8.47      4.27 o 
  -3   9  -4       88.13      100.70      5.57 o 
  -2   9  -4       22.70       17.78      2.11 o 
  -1   9  -4       12.16       12.87      1.50 o 
   0   9  -4        5.95        4.99      1.00 o 
   1   9  -4       85.88       65.95      9.20 o 
   2   9  -4       15.56       16.61      2.39 o 
   3   9  -4        3.00        5.74      1.78 o 
   4   9  -4        2.89        1.21      1.96 o 
   5   9  -4        1.49        2.45      3.13 o 
  -4  10  -4       16.61       14.50      4.95 o 
  -3  10  -4       16.10       15.06      3.51 o 
  -2  10  -4       11.93        8.62      1.85 o 
  -1  10  -4       11.53       12.50      2.10 o 
   0  10  -4       53.10       57.09      5.30 o 
   1  10  -4       23.59       23.54      3.05 o 
   2  10  -4       47.66       44.92      4.27 o 
   3  10  -4        8.79        9.47      2.23 o 
   4  10  -4        3.42        3.49      2.60 o 
  -4  11  -4        2.08        3.98      3.87 o 
  -3  11  -4        1.50        1.50      1.62 o 
  -2  11  -4       19.87       20.27      3.48 o 
  -1  11  -4        2.32        2.06      1.79 o 
   0  11  -4       42.14       41.57      2.80 o 
   1  11  -4        7.48        7.50      1.78 o 
   2  11  -4       11.14        9.77      3.44 o 
   3  11  -4        3.42        5.38      2.82 o 
   4  11  -4        1.31        1.69      1.73 o 
  -3  12  -4       28.20       32.62      3.93 o 
  -2  12  -4        7.29        9.06      2.90 o 
  -1  12  -4       21.17       17.42      3.45 o 
   0  12  -4        8.37        9.52      1.64 o 
   1  12  -4        2.55        1.56      1.99 o 
   2  12  -4        5.95        4.51      3.12 o 
   3  12  -4        0.65        1.33      2.24 o 
  -3  13  -4        3.10        1.78      2.14 o 
  -2  13  -4        7.02       10.17      2.97 o 
  -1  13  -4       14.70       11.29      3.73 o 
   0  13  -4       11.42        9.61      2.63 o 
   1  13  -4       10.88       11.51      3.06 o 
   2  13  -4        8.21        6.80      3.30 o 
   3  13  -4        3.97        2.51      2.91 o 
  -2  14  -4       10.31       10.99      3.10 o 
  -1  14  -4        3.89        2.87      2.11 o 
   0  14  -4        0.28        0.29      3.47 o 
   1  14  -4       13.74       16.38      3.49 o 
   2  14  -4        1.20        1.22      2.80 o 
  -1 -15  -3        1.48        0.80      2.13 o 
   0 -15  -3        6.13        4.57      2.95 o 
   1 -15  -3        6.18        1.92      2.23 o 
  -2 -14  -3       26.44       22.89      3.96 o 
  -1 -14  -3        2.10        1.20      2.15 o 
   0 -14  -3        8.30       10.82      3.30 o 
   1 -14  -3        9.28        4.57      2.20 o 
   2 -14  -3       10.21       11.27      4.57 o 
  -3 -13  -3        6.66        4.83      3.82 o 
  -2 -13  -3        7.72        5.77      2.53 o 
  -1 -13  -3        5.89        6.51      2.87 o 
   0 -13  -3       25.71       23.19      2.65 o 
   1 -13  -3       35.27       32.65      6.04 o 
   2 -13  -3        4.12        5.64      3.65 o 
   3 -13  -3        9.93       15.54      4.56 o 
  -4 -12  -3        4.40        0.00      2.99 o 
  -3 -12  -3        7.56        4.47      3.36 o 
  -2 -12  -3        9.98       10.21      2.86 o 
  -1 -12  -3       18.75       15.21      3.54 o 
   0 -12  -3       15.04       12.33      2.07 o 
   1 -12  -3        0.93        2.29      2.54 o 
   2 -12  -3        1.45        0.06      2.09 o 
   3 -12  -3        2.07        2.26      2.37 o 
   4 -12  -3        0.63        0.96      2.31 o 
  -4 -11  -3        4.67        6.16      2.38 o 
  -3 -11  -3        4.75        5.12      3.49 o 
  -2 -11  -3       11.02        7.52      2.07 o 
  -1 -11  -3       49.22       39.74      4.43 o 
   0 -11  -3       22.94       20.30      2.30 o 
   1 -11  -3       77.08       73.43      7.25 o 
   2 -11  -3        7.01        6.71      2.95 o 
   3 -11  -3       24.33       30.36      5.15 o 
   4 -11  -3        7.20        9.17      3.30 o 
  -5 -10  -3        0.10        0.76      1.73 o 
  -4 -10  -3        4.80        4.18      2.01 o 
  -3 -10  -3       28.52       25.37      3.78 o 
  -2 -10  -3        5.93        3.33      1.58 o 
  -1 -10  -3       29.26       29.63      3.09 o 
   0 -10  -3       77.63       74.12      4.19 o 
   1 -10  -3      105.12       98.37      7.83 o 
   2 -10  -3       16.64       18.33      4.02 o 
   3 -10  -3        7.49        8.29      2.94 o 
   4 -10  -3       19.36       26.16      4.38 o 
   5 -10  -3        3.71        5.37      2.00 o 
  -5  -9  -3        7.45       10.70      2.73 o 
  -4  -9  -3        7.29        5.06      2.17 o 
  -3  -9  -3       12.24       13.04      2.68 o 
  -2  -9  -3      127.15      122.50      4.13 o 
  -1  -9  -3       24.80       23.57      1.85 o 
   0  -9  -3       44.75       50.42      5.75 o 
   1  -9  -3      152.36      172.41     17.67 o 
   2  -9  -3      134.64      128.99      7.91 o 
   3  -9  -3        0.94        0.76      1.72 o 
   4  -9  -3        2.34        1.68      1.79 o 
   5  -9  -3       14.20       20.66      3.01 o 
  -5  -8  -3        1.31        1.11      1.84 o 
  -4  -8  -3       42.62       36.28      3.97 o 
  -3  -8  -3       40.89       30.49      3.48 o 
  -2  -8  -3      174.53      156.10      4.95 o 
  -1  -8  -3        8.48       10.53      1.35 o 
   0  -8  -3       99.03      113.80      7.71 o 
   1  -8  -3      169.76      204.30      6.92 o 
   2  -8  -3      162.73      179.82      8.47 o 
   3  -8  -3       24.40       30.67      3.78 o 
   4  -8  -3        2.03        5.03      2.14 o 
   5  -8  -3        2.55        2.47      1.46 o 
  -6  -7  -3        3.20        4.99      2.23 o 
  -5  -7  -3        0.28        1.44      1.61 o 
  -4  -7  -3        9.65        9.16      2.38 o 
  -3  -7  -3       22.41       20.52      2.85 o 
  -2  -7  -3       19.29       19.39      1.79 o 
  -1  -7  -3      537.02      533.95     32.66 o 
   0  -7  -3       80.68       82.85      4.44 o 
   1  -7  -3       23.75       27.99      2.00 o 
   2  -7  -3      217.20      220.61      8.38 o 
   3  -7  -3       71.27       73.94      4.91 o 
   4  -7  -3       17.86       21.95      2.85 o 
   5  -7  -3        5.66        5.63      1.56 o 
  -6  -6  -3        6.85       11.66      4.42 o 
  -5  -6  -3       21.83       18.48      2.88 o 
  -4  -6  -3       27.76       20.45      3.89 o 
  -3  -6  -3       10.37        9.56      3.00 o 
  -2  -6  -3       20.66       21.64      1.51 o 
  -1  -6  -3      133.42      121.23      5.52 o 
   0  -6  -3      520.54      513.57     25.04 o 
   1  -6  -3       54.26       54.48      3.15 o 
   2  -6  -3      101.18       92.04      3.68 o 
   3  -6  -3       63.09       66.48      3.06 o 
   4  -6  -3       15.26       11.69      1.77 o 
   5  -6  -3        2.90        2.52      2.99 o 
   6  -6  -3        1.52        1.33      2.43 o 
  -6  -5  -3       18.45       17.77      5.27 o 
  -5  -5  -3       14.30       14.05      2.42 o 
  -4  -5  -3        1.93        0.33      1.87 o 
  -3  -5  -3        1.35        0.00      1.07 o 
  -2  -5  -3       26.82       26.02      1.51 o 
  -1  -5  -3     1344.70     1263.18     45.10 o 
   0  -5  -3       87.72       89.42      3.91 o 
   1  -5  -3       52.03       51.79      2.72 o 
   2  -5  -3      600.63      586.41     11.88 o 
   3  -5  -3       40.07       46.23      1.77 o 
   4  -5  -3       42.69       45.97      8.04 o 
   5  -5  -3        2.68        4.42      3.09 o 
   6  -5  -3        0.72        0.00      2.02 o 
  -6  -4  -3       17.26       11.22      4.37 o 
  -5  -4  -3       29.27       34.08      6.18 o 
  -4  -4  -3       17.81       15.67      2.41 o 
  -3  -4  -3      164.60      136.92      3.18 o 
  -2  -4  -3       29.82       23.90      1.88 o 
  -1  -4  -3      306.60      312.50      7.90 o 
   0  -4  -3      171.17      175.49      9.03 o 
   1  -4  -3      417.12      436.78     25.51 o 
   2  -4  -3      731.53      759.20     15.55 o 
   3  -4  -3       78.18       77.97     18.66 o 
   4  -4  -3       17.45       17.20      3.72 o 
   5  -4  -3        2.81        2.99      2.77 o 
  -6  -3  -3       23.51       21.73      5.76 o 
  -5  -3  -3        4.74        3.07      2.83 o 
  -4  -3  -3       21.09       19.88      2.39 o 
  -3  -3  -3      124.77      113.62      6.21 o 
  -2  -3  -3      368.44      342.89     15.88 o 
  -1  -3  -3       82.77       82.33      3.15 o 
   0  -3  -3      361.20      362.05     18.11 o 
   1  -3  -3       69.43       68.31      4.97 o 
   2  -3  -3      432.39      462.83      8.32 o 
   3  -3  -3        1.67        2.32      0.99 o 
   4  -3  -3       18.20       13.30      2.48 o 
   5  -3  -3       12.85       14.95      4.11 o 
  -6  -2  -3        4.58        5.37      3.31 o 
  -5  -2  -3       17.62       16.43      4.45 o 
  -4  -2  -3        2.28        2.64      1.04 o 
  -3  -2  -3       61.15       43.98      2.95 o 
  -2  -2  -3      317.84      314.74     10.36 o 
  -1  -2  -3      621.65      644.21     29.16 o 
   0  -2  -3     1783.66     1890.58    113.22 o 
   1  -2  -3     1271.60     1406.58    106.56 o 
   2  -2  -3      873.45      911.43     72.57 o 
   3  -2  -3      259.43      275.61     47.58 o 
   4  -2  -3        3.55        2.17      1.67 o 
   5  -2  -3       29.46       27.00      4.64 o 
  -6  -1  -3        2.57        3.08      2.48 o 
  -5  -1  -3       52.37       55.45      6.70 o 
  -4  -1  -3       40.47       36.36      3.23 o 
  -3  -1  -3       13.78       13.56      0.97 o 
  -2  -1  -3       97.82       91.15      3.11 o 
  -1  -1  -3     2629.70     3000.36    174.87 o 
   0  -1  -3     2406.88     2684.86    136.81 o 
   1  -1  -3       55.62       61.49      6.51 o 
   2  -1  -3      805.54      871.56     70.63 o 
   3  -1  -3        5.05        4.62      0.93 o 
   4  -1  -3       27.95       35.03      7.73 o 
   5  -1  -3        4.27       10.75      2.05 o 
   6  -1  -3        3.10        4.71      1.78 o 
  -6   0  -3        0.21        0.00      2.06 o 
  -5   0  -3        1.02        2.31      2.27 o 
  -4   0  -3       28.00       26.04      2.79 o 
  -3   0  -3       24.80       26.89      2.39 o 
  -2   0  -3      771.03      791.69     29.08 o 
  -1   0  -3      990.70     1092.72     31.86 o 
   0   0  -3     2058.37     2542.23    127.55 o 
   1   0  -3      220.78      250.25     13.31 o 
   2   0  -3       12.63       13.91      0.66 o 
   3   0  -3       23.62       31.97      2.66 o 
   4   0  -3        5.88        5.47      0.77 o 
   5   0  -3        1.10        0.13      0.91 o 
   6   0  -3        0.49        0.00      1.16 o 
  -6   1  -3        6.47        8.55      3.56 o 
  -5   1  -3       34.71       41.19      6.05 o 
  -4   1  -3        8.59        6.56      1.67 o 
  -3   1  -3       25.21       22.86      2.68 o 
  -2   1  -3       79.87       80.60      3.76 o 
  -1   1  -3     3152.62     3113.65     61.22 o 
   0   1  -3     1697.85     1987.07    174.01 o 
   1   1  -3       38.53       37.69      2.14 o 
   2   1  -3      959.22      962.60     45.41 o 
   3   1  -3       25.26       22.60      1.59 o 
   4   1  -3       44.29       48.62      3.63 o 
   5   1  -3        3.17        4.73      1.47 o 
   6   1  -3        0.02        0.00      1.29 o 
  -6   2  -3        4.12        3.32      2.19 o 
  -5   2  -3       34.82       34.13      5.09 o 
  -4   2  -3        5.46        5.38      1.78 o 
  -3   2  -3      103.66       80.18      4.14 o 
  -2   2  -3      309.98      282.07      4.57 o 
  -1   2  -3      725.62      636.46     28.35 o 
   0   2  -3     1476.65     1766.38    116.15 o 
   1   2  -3     1021.03     1099.92     59.13 o 
   2   2  -3      506.59      510.39     25.24 o 
   3   2  -3      203.45      187.91      5.51 o 
   4   2  -3        5.19        5.04      1.29 o 
   5   2  -3       10.62       11.40      3.29 o 
   6   2  -3        1.64        3.15      1.77 o 
  -6   3  -3       10.96       12.77      4.00 o 
  -5   3  -3       27.14       24.44      3.27 o 
  -4   3  -3       84.61       74.53      4.63 o 
  -3   3  -3      219.36      207.36      4.69 o 
  -2   3  -3      294.65      268.82      8.31 o 
  -1   3  -3       89.06       87.40      3.04 o 
   0   3  -3      143.05      155.08      8.25 o 
   1   3  -3     1105.02     1170.68     44.47 o 
   2   3  -3      388.36      404.16     12.20 o 
   3   3  -3       20.10       22.56      1.68 o 
   4   3  -3       16.80       15.07      1.94 o 
   5   3  -3        5.56        4.95      2.96 o 
   6   3  -3        3.40        3.36      1.93 o 
  -6   4  -3       20.10       16.20      4.25 o 
  -5   4  -3       12.07       12.50      2.65 o 
  -4   4  -3       30.92       21.27      2.87 o 
  -3   4  -3      122.52      110.54      5.63 o 
  -2   4  -3       85.36       67.27      3.00 o 
  -1   4  -3       88.52       81.55      3.06 o 
   0   4  -3     1263.23     1421.09     64.00 o 
   1   4  -3      798.62      826.55     32.20 o 
   2   4  -3      752.94      735.52     35.91 o 
   3   4  -3       26.07       27.11      3.16 o 
   4   4  -3        9.94        9.44      3.49 o 
   5   4  -3        2.84        3.03      2.91 o 
   6   4  -3        3.96        5.09      2.16 o 
  -6   5  -3        9.44       14.31      4.45 o 
  -5   5  -3        1.84        2.25      1.60 o 
  -4   5  -3       64.14       56.83      4.27 o 
  -3   5  -3        6.12        6.21      1.17 o 
  -2   5  -3      134.73      124.98      3.60 o 
  -1   5  -3     1207.76     1091.65     41.17 o 
   0   5  -3      462.01      537.79     24.24 o 
   1   5  -3      158.44      161.72      5.59 o 
   2   5  -3       85.30       76.82      3.86 o 
   3   5  -3      325.50      303.14     17.47 o 
   4   5  -3       25.55       27.49      3.41 o 
   5   5  -3        5.33        4.13      2.17 o 
   6   5  -3        2.25        3.18      2.04 o 
  -6   6  -3        4.69        5.80      3.47 o 
  -5   6  -3       16.60       24.99      5.56 o 
  -4   6  -3       10.51        8.35      2.12 o 
  -3   6  -3       23.02       20.54      1.90 o 
  -2   6  -3       62.00       64.62      3.86 o 
  -1   6  -3      225.69      225.50      9.10 o 
   0   6  -3       60.16       68.52      3.71 o 
   1   6  -3       70.57       64.21      3.17 o 
   2   6  -3       64.96       61.18      3.90 o 
   3   6  -3      127.37      115.21      4.75 o 
   4   6  -3       83.03       85.21      5.19 o 
   5   6  -3        3.73        1.89      2.19 o 
   6   6  -3        5.82        7.12      3.28 o 
  -5   7  -3        3.75        3.24      3.07 o 
  -4   7  -3       11.84       13.70      4.32 o 
  -3   7  -3      104.23      106.39      6.95 o 
  -2   7  -3       11.89       10.49      2.79 o 
  -1   7  -3       47.98       39.63      3.50 o 
   0   7  -3      375.87      405.90     22.87 o 
   1   7  -3       52.24       52.08      2.67 o 
   2   7  -3      355.91      368.85     25.42 o 
   3   7  -3      179.92      195.62     12.83 o 
   4   7  -3       12.59       16.02      3.04 o 
   5   7  -3       11.40       18.31      3.39 o 
  -5   8  -3        0.03        0.27      2.67 o 
  -4   8  -3        3.62        4.17      2.86 o 
  -3   8  -3       81.68       74.85      6.20 o 
  -2   8  -3       51.38       46.60      3.89 o 
  -1   8  -3       13.72       10.99      2.24 o 
   0   8  -3       63.81       72.75      3.71 o 
   1   8  -3      102.21      110.42      3.59 o 
   2   8  -3      327.76      366.81     18.40 o 
   3   8  -3       18.20       25.58      2.70 o 
   4   8  -3       10.63       20.83      3.53 o 
   5   8  -3        2.57        4.03      2.86 o 
  -5   9  -3        6.24        8.91      4.63 o 
  -4   9  -3        2.49        2.57      3.18 o 
  -3   9  -3       11.23        8.67      1.81 o 
  -2   9  -3       80.13       78.71      5.99 o 
  -1   9  -3       35.71       32.35      2.71 o 
   0   9  -3      200.24      211.84     16.44 o 
   1   9  -3        6.88        4.91      1.89 o 
   2   9  -3      104.45      116.93      4.77 o 
   3   9  -3        2.57        2.67      1.53 o 
   4   9  -3        5.19        6.19      2.46 o 
   5   9  -3       19.14       22.76      3.96 o 
  -5  10  -3        5.34        6.73      4.01 o 
  -4  10  -3       22.67       27.74      6.64 o 
  -3  10  -3        2.03        0.87      1.47 o 
  -2  10  -3        9.45        6.61      1.62 o 
  -1  10  -3        8.15        9.44      1.93 o 
   0  10  -3       40.07       40.02      2.39 o 
   1  10  -3      148.44      142.95      6.27 o 
   2  10  -3        5.64        4.88      1.79 o 
   3  10  -3       20.74       22.78      2.88 o 
   4  10  -3       17.74       19.84      3.84 o 
  -4  11  -3        9.62        5.55      4.20 o 
  -3  11  -3        0.71        0.57      1.45 o 
  -2  11  -3       10.49        8.98      2.68 o 
  -1  11  -3       25.95       23.88      4.16 o 
   0  11  -3       59.13       58.64      5.50 o 
   1  11  -3       28.27       33.58      3.66 o 
   2  11  -3       20.63       20.91      4.22 o 
   3  11  -3       17.14       20.59      4.69 o 
   4  11  -3        1.40        0.00      1.63 o 
  -4  12  -3        5.48        6.64      4.54 o 
  -3  12  -3        6.53        6.87      2.31 o 
  -2  12  -3       34.73       37.83      4.41 o 
  -1  12  -3       32.19       32.53      4.23 o 
   0  12  -3       44.48       44.04      3.13 o 
   1  12  -3        3.64        3.60      2.60 o 
   2  12  -3        2.42        3.23      2.79 o 
   3  12  -3        4.65        5.37      2.89 o 
  -3  13  -3       21.04       24.55     10.47 o 
  -2  13  -3        5.39        7.79      2.66 o 
  -1  13  -3       14.80       14.01      3.31 o 
   0  13  -3        2.36        3.02      1.81 o 
   1  13  -3       12.15       14.58      3.33 o 
   2  13  -3        1.99        2.56      2.55 o 
   3  13  -3        0.02        0.00      2.41 o 
  -2  14  -3        8.61       10.25      3.12 o 
  -1  14  -3        2.07        0.21      1.94 o 
   0  14  -3        5.49        2.86      3.85 o 
   1  14  -3       16.52       20.55      3.73 o 
   2  14  -3        3.45        5.21      3.10 o 
   0  15  -3        1.40        0.23      3.34 o 
  -1 -15  -2       17.09       18.66      4.13 o 
   0 -15  -2        5.10        5.07      2.83 o 
   1 -15  -2       14.09       16.76      5.56 o 
  -2 -14  -2       12.50       15.51      3.43 o 
  -1 -14  -2       15.60       19.26      4.01 o 
   0 -14  -2       11.19       13.66      3.48 o 
   1 -14  -2       20.92       17.53      5.09 o 
   2 -14  -2        2.75        3.97      3.56 o 
  -3 -13  -2       15.29       16.68      5.03 o 
  -2 -13  -2        6.11        8.20      2.72 o 
  -1 -13  -2        1.11        0.81      1.95 o 
   0 -13  -2       62.19       63.89      4.56 o 
   1 -13  -2       40.30       42.13      6.71 o 
   2 -13  -2        6.19       11.14      4.14 o 
   3 -13  -2        4.98       10.27      4.24 o 
  -4 -12  -2        6.80        4.44      3.59 o 
  -3 -12  -2        1.42        0.00      2.45 o 
  -2 -12  -2        7.38        6.66      2.46 o 
  -1 -12  -2       19.92       16.48      3.55 o 
   0 -12  -2        0.96        2.65      1.62 o 
   1 -12  -2       31.41       40.97      6.34 o 
   2 -12  -2       17.98       15.07      4.50 o 
   3 -12  -2       21.41       25.26      5.09 o 
   4 -12  -2        3.92        2.22      2.64 o 
  -4 -11  -2        0.57        0.00      1.42 o 
  -3 -11  -2       20.06       16.91      3.02 o 
  -2 -11  -2       22.49       18.33      2.67 o 
  -1 -11  -2       17.20       11.71      2.95 o 
   0 -11  -2      242.56      229.83      7.49 o 
   1 -11  -2       15.08       12.32      4.02 o 
   2 -11  -2       33.12       37.67      5.83 o 
   3 -11  -2        6.12       11.74      3.79 o 
   4 -11  -2        6.45       10.09      3.42 o 
  -5 -10  -2        2.28        2.40      1.95 o 
  -4 -10  -2        2.74        2.85      1.89 o 
  -3 -10  -2       13.47       13.78      2.66 o 
  -2 -10  -2        7.91        9.08      1.61 o 
  -1 -10  -2        3.02        0.91      1.22 o 
   0 -10  -2       59.76       67.89      7.84 o 
   1 -10  -2      107.75      117.12     12.04 o 
   2 -10  -2       10.79        8.96      3.20 o 
   3 -10  -2        8.46        9.58      2.95 o 
   4 -10  -2        5.49        5.27      2.67 o 
   5 -10  -2        3.44        5.38      2.37 o 
  -5  -9  -2        0.51        0.33      1.58 o 
  -4  -9  -2        9.97        7.72      2.31 o 
  -3  -9  -2       23.67       19.71      3.00 o 
  -2  -9  -2       33.80       30.35      2.31 o 
  -1  -9  -2       56.50       59.02      4.97 o 
   0  -9  -2       17.45       21.54      2.52 o 
   1  -9  -2      261.63      284.47     15.51 o 
   2  -9  -2      231.68      265.90     11.19 o 
   3  -9  -2        8.55        7.53      2.67 o 
   4  -9  -2        2.80        4.14      2.21 o 
   5  -9  -2        4.63        6.84      2.35 o 
  -5  -8  -2        1.46        3.64      1.94 o 
  -4  -8  -2        9.32        8.93      2.42 o 
  -3  -8  -2        4.33        4.84      1.79 o 
  -2  -8  -2      111.71      127.30      7.61 o 
  -1  -8  -2       21.07       20.50      1.64 o 
   0  -8  -2      106.50      110.64      5.04 o 
   1  -8  -2       16.47       24.70      2.15 o 
   2  -8  -2       15.96       15.04      3.23 o 
   3  -8  -2       85.46       90.46      5.93 o 
   4  -8  -2        0.29        0.33      1.51 o 
   5  -8  -2        3.48        7.33      2.18 o 
  -6  -7  -2        5.70        6.41      1.94 o 
  -5  -7  -2        5.64        4.07      1.91 o 
  -4  -7  -2       33.75       31.71      4.23 o 
  -3  -7  -2       48.00       52.12      4.99 o 
  -2  -7  -2       71.16       70.77      5.87 o 
  -1  -7  -2       44.37       38.12      3.73 o 
   0  -7  -2       63.72       71.02      3.61 o 
   1  -7  -2       13.96       16.00      1.60 o 
   2  -7  -2       11.41       12.00      2.69 o 
   3  -7  -2      128.95      131.87      6.26 o 
   4  -7  -2       44.87       51.45      3.92 o 
  -6  -6  -2        3.84        4.47      3.25 o 
  -5  -6  -2       10.39        7.64      2.11 o 
  -4  -6  -2        5.79        3.65      1.83 o 
  -3  -6  -2        0.16        0.00      1.02 o 
  -2  -6  -2       53.77       53.48      3.22 o 
  -1  -6  -2       77.07       71.65      4.63 o 
   0  -6  -2      359.94      402.79     20.63 o 
   1  -6  -2        8.59        6.12      1.38 o 
   2  -6  -2       51.02       49.37      2.55 o 
   3  -6  -2       47.27       47.69      3.43 o 
   4  -6  -2       92.65       95.79     21.09 o 
   6  -6  -2        0.06        0.28      2.29 o 
  -6  -5  -2        0.24        2.89      2.77 o 
  -5  -5  -2        0.11        0.00      1.22 o 
  -4  -5  -2       92.46       82.35      4.65 o 
  -3  -5  -2        2.60        3.64      1.12 o 
  -2  -5  -2        8.54        7.57      0.95 o 
  -1  -5  -2      762.55      721.99     26.59 o 
   0  -5  -2        5.89        6.62      0.89 o 
   1  -5  -2       37.35       35.37      1.87 o 
   2  -5  -2       16.67       16.55      1.18 o 
   3  -5  -2        6.76        7.45      0.99 o 
   4  -5  -2        0.11        0.50      1.98 o 
   6  -5  -2        1.16        0.84      2.29 o 
  -6  -4  -2        1.76        1.07      2.33 o 
  -5  -4  -2        4.86        4.36      3.03 o 
  -4  -4  -2        8.59        7.78      1.86 o 
  -3  -4  -2      118.14      114.00      4.19 o 
  -2  -4  -2      367.66      365.25     20.06 o 
  -1  -4  -2      657.35      661.11     22.24 o 
   0  -4  -2       31.43       31.46      1.24 o 
   1  -4  -2      377.37      417.91     19.00 o 
   2  -4  -2      141.54      153.55      2.87 o 
   3  -4  -2       62.00       62.05      9.63 o 
   4  -4  -2        5.53        4.02      2.29 o 
  -6  -3  -2        3.48        5.56      3.19 o 
  -5  -3  -2        9.42       10.40      3.77 o 
  -4  -3  -2        7.45        5.70      1.22 o 
  -3  -3  -2      148.84      131.53      6.49 o 
  -2  -3  -2      324.90      324.05     17.42 o 
  -1  -3  -2      394.90      408.36     18.23 o 
   0  -3  -2       66.59       68.65      3.76 o 
   1  -3  -2     2480.39     2659.22    121.96 o 
   2  -3  -2      287.10      313.57     13.34 o 
   3  -3  -2      135.31       93.79      5.73 o 
   4  -3  -2       14.16       11.10      3.08 o 
   5  -3  -2       13.79       15.97      4.26 o 
  -6  -2  -2        6.30        3.01      2.81 o 
  -5  -2  -2       41.28       32.39      5.81 o 
  -4  -2  -2       31.72       28.34      5.03 o 
  -3  -2  -2      103.72      100.99      2.97 o 
  -2  -2  -2      566.88      565.62      8.97 o 
  -1  -2  -2     1494.64     1665.40     76.98 o 
   0  -2  -2     1175.22     1333.25     98.05 o 
   1  -2  -2     5222.91     5872.05    185.25 o 
   2  -2  -2      251.41      236.03     36.78 o 
   3  -2  -2      148.19      114.35      6.37 o 
   4  -2  -2       25.18       22.16      3.90 o 
   5  -2  -2       10.12       10.85      2.40 o 
  -6  -1  -2        1.67        2.64      2.30 o 
  -5  -1  -2        8.02       10.22      3.51 o 
  -4  -1  -2       13.30        8.59      3.35 o 
  -3  -1  -2        5.48        4.61      0.61 o 
  -2  -1  -2       72.30       79.45      3.74 o 
  -1  -1  -2       83.23       80.41     26.58 o 
   0  -1  -2     2081.94     2345.26    141.36 o 
   1  -1  -2      167.55      205.10     10.52 o 
   2  -1  -2       66.61       92.62     10.41 o 
   3  -1  -2       97.99       92.66     13.92 o 
   4  -1  -2       37.52       42.19      6.90 o 
   5  -1  -2        1.44        4.71      2.97 o 
  -6   0  -2        0.56        1.01      2.12 o 
  -5   0  -2        4.45        4.90      2.89 o 
  -4   0  -2       21.21       20.25      2.54 o 
  -3   0  -2       33.85       31.54      1.92 o 
  -2   0  -2        4.85        3.57      1.12 o 
  -1   0  -2      379.74      402.62     17.70 o 
   0   0  -2     1511.07     1647.25    114.03 o 
   2   0  -2       34.64       36.83      4.18 o 
   3   0  -2       30.51       23.23      3.62 o 
   4   0  -2       76.88       84.66      5.98 o 
   5   0  -2        4.42        4.70      1.11 o 
   6   0  -2        0.21        0.63      1.14 o 
  -6   1  -2        6.77        5.19      2.77 o 
  -5   1  -2       16.26       17.47      4.38 o 
  -4   1  -2        7.85        6.51      1.77 o 
  -3   1  -2        4.13        3.44      1.19 o 
  -2   1  -2       77.25       72.53      3.37 o 
  -1   1  -2      316.74      297.86      8.67 o 
   0   1  -2     2386.72     2625.99     84.34 o 
   1   1  -2      106.65      132.15      7.49 o 
   2   1  -2      157.81      162.79      9.71 o 
   3   1  -2       58.24       58.63      2.23 o 
   4   1  -2       38.72       41.40      5.94 o 
   5   1  -2        1.57        1.60      1.17 o 
   6   1  -2        4.05        3.78      1.64 o 
  -6   2  -2        2.32        3.43      2.49 o 
  -5   2  -2        0.92        0.00      1.23 o 
  -4   2  -2        6.20        5.67      1.79 o 
  -3   2  -2       75.72       83.01      4.13 o 
  -2   2  -2      448.14      406.71      7.95 o 
  -1   2  -2     1564.49     1378.04     59.28 o 
   0   2  -2     1930.50     2217.59    140.75 o 
   1   2  -2     3293.65     3718.56    169.94 o 
   2   2  -2      347.56      369.11     24.44 o 
   3   2  -2      196.89      179.23      4.78 o 
   4   2  -2       10.55        9.07      1.80 o 
   5   2  -2       32.42       43.10      3.23 o 
   6   2  -2        9.49       15.92      3.35 o 
  -6   3  -2        5.62        5.31      2.65 o 
  -5   3  -2       52.66       51.58      4.34 o 
  -4   3  -2       35.53       37.30      3.56 o 
  -3   3  -2      248.78      223.71      6.48 o 
  -2   3  -2      282.31      268.35      9.01 o 
  -1   3  -2       46.60       41.20      2.46 o 
   0   3  -2       58.66       68.56      3.18 o 
   1   3  -2     1754.11     2048.09    102.85 o 
   2   3  -2      186.18      182.59      7.95 o 
   3   3  -2       56.17       54.96      5.54 o 
   4   3  -2       12.03       12.94      2.22 o 
   5   3  -2       36.23       47.41      3.60 o 
   6   3  -2        8.20        8.75      2.39 o 
  -6   4  -2        4.88        6.29      2.92 o 
  -5   4  -2       10.72        8.82      2.36 o 
  -4   4  -2       10.64        8.93      1.55 o 
  -3   4  -2        5.52        4.29      1.08 o 
  -2   4  -2       66.90       65.65      2.25 o 
  -1   4  -2      480.51      453.39     17.29 o 
   0   4  -2       54.83       59.72      2.34 o 
   1   4  -2      725.98      768.02     46.28 o 
   2   4  -2      426.90      461.23     29.12 o 
   3   4  -2      194.61      170.67      6.01 o 
   4   4  -2       25.70       23.59      2.94 o 
   5   4  -2        7.74       10.61      3.13 o 
   6   4  -2        2.59        0.80      3.30 o 
  -6   5  -2        7.62        8.78      3.64 o 
  -5   5  -2        5.52        4.83      1.99 o 
  -4   5  -2        4.46        3.08      1.17 o 
  -3   5  -2        2.56        1.53      0.85 o 
  -2   5  -2        2.24        0.85      0.47 o 
  -1   5  -2     1137.92     1074.07     44.52 o 
   0   5  -2       64.09       72.37      3.21 o 
   1   5  -2       13.12       12.82      0.98 o 
   2   5  -2      385.85      380.75     42.11 o 
   3   5  -2       29.28       25.47      2.99 o 
   4   5  -2       27.73       29.94      3.44 o 
   5   5  -2        9.37       13.48      2.83 o 
   6   5  -2        1.35        1.00      3.31 o 
  -6   6  -2        1.16        0.00      2.20 o 
  -5   6  -2       14.62       13.57      4.56 o 
  -4   6  -2       13.26       11.28      1.74 o 
  -3   6  -2       21.69       17.64      1.99 o 
  -2   6  -2        5.42        3.45      1.28 o 
  -1   6  -2       52.45       55.06      1.95 o 
   0   6  -2      649.71      721.28     28.60 o 
   1   6  -2       45.85       41.69      1.71 o 
   2   6  -2       88.65       84.21      6.63 o 
   3   6  -2        2.92        4.38      2.80 o 
   5   6  -2       12.58       10.93      4.50 o 
   6   6  -2        0.61        0.00      1.86 o 
  -5   7  -2        1.67        0.00      2.23 o 
  -4   7  -2       18.72       19.79      5.03 o 
  -3   7  -2       25.69       18.98      2.40 o 
  -2   7  -2       40.68       35.47      1.83 o 
  -1   7  -2      516.84      540.13     29.17 o 
   0   7  -2       57.60       63.12      4.07 o 
   1   7  -2       24.86       26.74      1.47 o 
   2   7  -2      190.83      207.56     14.71 o 
   3   7  -2      113.46      122.59     13.26 o 
   4   7  -2       15.94       19.17      5.02 o 
   5   7  -2        2.51        2.54      2.07 o 
  -5   8  -2        0.87        2.22      2.86 o 
  -4   8  -2       22.16       20.27      5.24 o 
  -3   8  -2        4.26        5.02      1.14 o 
  -2   8  -2       65.86       70.79      8.84 o 
  -1   8  -2       13.66       15.52      1.56 o 
   0   8  -2       76.15       79.34      3.87 o 
   1   8  -2      190.20      197.39      7.21 o 
   2   8  -2       82.51      102.11      3.80 o 
   3   8  -2       57.52       60.88      4.63 o 
   4   8  -2        0.96        0.00      1.67 o 
   5   8  -2        0.88        1.62      2.17 o 
  -5   9  -2        2.00        3.01      3.56 o 
  -4   9  -2       10.52       12.70      4.78 o 
  -3   9  -2       14.53       14.35      1.77 o 
  -2   9  -2      107.39       99.78      8.19 o 
  -1   9  -2       20.13       19.55      2.21 o 
   0   9  -2       72.71       69.81      2.77 o 
   1   9  -2      253.39      240.42     11.12 o 
   2   9  -2      124.07      141.15      4.57 o 
   3   9  -2        0.81        0.11      1.29 o 
   4   9  -2        3.87        5.05      2.44 o 
   5   9  -2       22.12       26.03      4.77 o 
  -5  10  -2        0.24        1.25      2.91 o 
  -4  10  -2        1.43        2.01      3.13 o 
  -3  10  -2       21.11       22.43      2.21 o 
  -2  10  -2        3.64        2.49      1.23 o 
  -1  10  -2       32.05       29.14      2.75 o 
   0  10  -2       53.23       57.66      4.06 o 
   1  10  -2      124.95      120.11      4.81 o 
   2  10  -2       32.86       39.44      3.21 o 
   3  10  -2        3.06        5.00      1.79 o 
   4  10  -2       18.37       23.22      3.93 o 
  -4  11  -2        4.23        4.44      3.90 o 
  -3  11  -2        0.90        0.44      1.79 o 
  -2  11  -2        4.02        4.11      2.04 o 
  -1  11  -2       46.89       47.49      4.63 o 
   0  11  -2        9.84        8.72      1.76 o 
   1  11  -2       45.68       53.60      4.25 o 
   2  11  -2        3.13        0.99      2.54 o 
   3  11  -2        2.58        0.00      1.93 o 
   4  11  -2       12.01       14.16      2.71 o 
  -4  12  -2        1.85        0.52      3.23 o 
  -3  12  -2       12.96       12.27      2.68 o 
  -2  12  -2        8.43       10.89      2.82 o 
  -1  12  -2       33.72       29.21      3.93 o 
   0  12  -2       10.00       11.43      2.72 o 
   1  12  -2        6.72        6.06      2.08 o 
   2  12  -2        6.04        3.96      2.72 o 
   3  12  -2        2.64        2.56      2.72 o 
   4  12  -2        1.45        1.54      2.64 o 
  -3  13  -2        3.55        4.77      2.22 o 
  -2  13  -2        1.20        0.88      1.92 o 
  -1  13  -2        8.76        9.05      2.81 o 
   0  13  -2       11.52        6.80      2.38 o 
   1  13  -2       20.74       20.78      3.69 o 
   2  13  -2        2.02        6.76      3.18 o 
   3  13  -2        3.33        0.00      2.42 o 
  -2  14  -2        0.73        0.64      2.02 o 
  -1  14  -2        8.00        9.68      2.89 o 
   0  14  -2        4.65        0.00      3.11 o 
   1  14  -2       39.00       48.86      4.94 o 
   2  14  -2        1.04        0.00      2.35 o 
  -1  15  -2        2.60        2.50      2.27 o 
   0  15  -2        0.67        2.76      3.90 o 
   1  15  -2       15.62       19.06      3.33 o 
  -1 -15  -1        6.21        7.17      3.12 o 
   0 -15  -1        0.22        3.24      2.46 o 
   1 -15  -1        3.03        3.23      3.10 o 
  -2 -14  -1        3.06        4.59      2.46 o 
  -1 -14  -1        6.81        6.06      2.78 o 
   0 -14  -1        3.70        3.42      2.28 o 
   1 -14  -1        2.49        2.72      2.95 o 
   2 -14  -1        3.05        1.93      3.17 o 
  -3 -13  -1       16.80       16.07      5.00 o 
  -2 -13  -1        0.62        0.00      1.70 o 
  -1 -13  -1        9.23        4.83      2.48 o 
   0 -13  -1        6.65       10.13      2.47 o 
   1 -13  -1        5.78        2.01      2.77 o 
   2 -13  -1        5.21        8.47      3.98 o 
   3 -13  -1        4.44        2.63      3.09 o 
  -4 -12  -1        7.46        8.90      4.24 o 
  -3 -12  -1        3.17        0.00      2.57 o 
  -2 -12  -1        0.30        1.13      1.70 o 
  -1 -12  -1      101.91       85.59      6.27 o 
   0 -12  -1      169.19      161.10     12.65 o 
   1 -12  -1       70.71       71.26      7.67 o 
   2 -12  -1        8.70       10.25      3.99 o 
   3 -12  -1        3.79        3.45      2.68 o 
   4 -12  -1        3.14        6.43      3.17 o 
  -4 -11  -1        1.15        0.72      2.68 o 
  -3 -11  -1       15.60       16.75      4.62 o 
  -2 -11  -1       27.73       24.82      2.92 o 
  -1 -11  -1      115.82      114.05      6.79 o 
   0 -11  -1      153.46      171.61      6.59 o 
   1 -11  -1      346.39      366.12     15.51 o 
   2 -11  -1       58.50       56.81      6.50 o 
   3 -11  -1        7.14        5.46      3.03 o 
   4 -11  -1       10.68       12.34      3.78 o 
  -5 -10  -1        0.90        1.82      1.64 o 
  -4 -10  -1        8.25        7.87      4.02 o 
  -3 -10  -1       15.58       12.59      2.67 o 
  -2 -10  -1       14.56       14.98      2.47 o 
  -1 -10  -1      159.52      154.71      6.78 o 
   0 -10  -1        4.55        6.15      3.24 o 
   1 -10  -1       88.12      102.32     13.46 o 
   2 -10  -1        3.10        3.20      2.59 o 
   3 -10  -1        1.74        3.18      2.41 o 
   4 -10  -1        0.38        2.16      2.09 o 
   5 -10  -1        0.95        4.16      2.26 o 
  -5  -9  -1        2.07        6.08      2.27 o 
  -4  -9  -1        2.98        4.68      1.99 o 
  -3  -9  -1       42.23       40.40      3.98 o 
  -2  -9  -1       16.55       19.33      2.00 o 
  -1  -9  -1      145.85      143.84     11.52 o 
   0  -9  -1       98.69       99.49      4.43 o 
   1  -9  -1      227.46      273.31      6.85 o 
   2  -9  -1      459.74      470.74     14.87 o 
   3  -9  -1       28.20       38.40      4.82 o 
   4  -9  -1        2.97        3.24      2.10 o 
   5  -9  -1        3.85        5.37      2.41 o 
  -5  -8  -1       18.01       17.19      3.10 o 
  -4  -8  -1        5.72        4.94      1.98 o 
  -3  -8  -1        7.49        6.58      2.00 o 
  -2  -8  -1       45.97       42.08      2.45 o 
  -1  -8  -1       91.15      119.11      7.88 o 
   0  -8  -1       66.55       69.40      3.05 o 
   1  -8  -1      129.83      158.10      4.79 o 
   2  -8  -1       55.77       60.02      5.33 o 
   3  -8  -1        6.57        8.15      2.60 o 
   4  -8  -1       13.81       19.29      3.19 o 
   5  -8  -1        2.14        2.93      1.71 o 
  -6  -7  -1        1.37        0.86      2.78 o 
  -5  -7  -1       19.52       22.09      3.18 o 
  -4  -7  -1        9.30        8.74      2.33 o 
  -3  -7  -1       19.15       17.07      2.66 o 
  -2  -7  -1       92.22       84.80      5.39 o 
  -1  -7  -1      263.29      257.31     15.66 o 
   0  -7  -1       33.53       33.67      2.06 o 
   1  -7  -1       29.74       37.01      4.47 o 
   2  -7  -1       99.93      100.50      5.85 o 
   3  -7  -1       33.23       37.12      3.74 o 
   4  -7  -1       10.53       10.59      2.05 o 
   5  -7  -1        6.88       11.16      2.14 o 
  -6  -6  -1        0.06        0.67      2.58 o 
  -5  -6  -1       17.71       16.03      2.70 o 
  -4  -6  -1       53.65       54.57      5.21 o 
  -3  -6  -1       35.13       31.90      3.62 o 
  -2  -6  -1      130.12      121.08      7.81 o 
  -1  -6  -1      231.01      220.61      8.93 o 
   0  -6  -1      410.76      406.19     17.43 o 
   1  -6  -1       19.05       21.16      2.11 o 
   2  -6  -1       67.46       70.33      4.40 o 
   3  -6  -1      279.14      296.71      7.88 o 
   4  -6  -1        2.71        2.06      1.27 o 
  -6  -5  -1        9.98        7.09      4.07 o 
  -5  -5  -1       13.00       10.90      2.18 o 
  -4  -5  -1        6.30        5.43      1.91 o 
  -3  -5  -1      120.58      102.10      6.51 o 
  -2  -5  -1      168.93      149.73     10.33 o 
  -1  -5  -1        1.97        0.87      0.57 o 
   0  -5  -1       92.03      104.91      4.45 o 
   1  -5  -1      259.54      266.26     15.40 o 
   2  -5  -1       38.76       40.18      2.18 o 
   3  -5  -1       57.41       56.05      1.92 o 
   4  -5  -1       56.39       44.04      4.90 o 
  -6  -4  -1        4.60        3.47      2.77 o 
  -5  -4  -1       15.44       14.93      4.63 o 
  -4  -4  -1       16.78       13.88      2.21 o 
  -3  -4  -1      128.28      117.00      4.44 o 
  -2  -4  -1      189.28      176.93     11.41 o 
  -1  -4  -1      505.47      536.66     19.75 o 
   0  -4  -1        7.39        6.73      0.71 o 
   1  -4  -1      319.06      325.76     15.35 o 
   2  -4  -1        0.59        0.05      0.53 o 
   3  -4  -1        0.07        1.50      1.49 o 
   4  -4  -1        1.59        2.51      2.05 o 
   5  -4  -1       12.50       10.50      3.61 o 
  -6  -3  -1        4.09        6.28      3.13 o 
  -5  -3  -1       12.36        8.23      3.69 o 
  -4  -3  -1        1.01        0.94      0.84 o 
  -3  -3  -1       98.73       92.79      5.10 o 
  -2  -3  -1     1084.04     1051.52     32.45 o 
  -1  -3  -1     1194.84     1241.51     56.73 o 
   0  -3  -1      233.56      268.70     26.63 o 
   1  -3  -1      594.59      626.89     25.08 o 
   2  -3  -1      334.07      372.22     20.71 o 
   3  -3  -1      162.69      154.33     34.84 o 
   4  -3  -1       72.17       52.57      5.15 o 
   5  -3  -1        9.80        8.42      3.32 o 
  -6  -2  -1        9.75        6.65      3.43 o 
  -5  -2  -1       11.25       11.40      3.99 o 
  -4  -2  -1       54.04       47.12      5.78 o 
  -3  -2  -1       38.44       36.24      1.70 o 
  -2  -2  -1      302.54      302.98     11.53 o 
  -1  -2  -1      427.42      487.12     20.55 o 
   0  -2  -1      323.40      401.87     22.44 o 
   1  -2  -1     4651.72     5007.30    232.04 o 
   2  -2  -1      409.58      404.25     72.50 o 
   3  -2  -1      241.82      235.10     32.30 o 
   4  -2  -1       23.75       23.81      3.88 o 
   5  -2  -1       20.05       18.00      4.00 o 
  -6  -1  -1        6.15       10.19      4.20 o 
  -5  -1  -1        6.72        6.68      3.18 o 
  -4  -1  -1      110.33      101.80      7.84 o 
  -3  -1  -1       17.98       14.95      1.54 o 
  -2  -1  -1      199.80      203.30     12.79 o 
  -1  -1  -1     2854.27     3023.11    103.69 o 
   0  -1  -1      347.55      405.42     42.24 o 
   1  -1  -1     5187.67     4825.16    890.03 o 
   2  -1  -1      275.66      277.39     49.80 o 
   3  -1  -1       11.45       10.47      2.11 o 
   4  -1  -1        3.62        2.86      2.04 o 
   5  -1  -1        2.20        0.69      2.23 o 
  -6   0  -1        0.30        0.00      1.86 o 
  -5   0  -1        8.76       11.74      3.79 o 
  -4   0  -1        0.52        0.00      0.99 o 
  -3   0  -1       42.80       41.38      2.20 o 
  -2   0  -1        6.22        7.61      0.94 o 
  -1   0  -1     2149.50     2436.28     72.20 o 
   0   0  -1      285.97      112.69     64.33 o 
   1   0  -1     6905.17     6562.91   1151.57 o 
   2   0  -1     1853.71     1879.72    295.43 o 
   3   0  -1      315.40      309.02     54.25 o 
   4   0  -1      234.68      254.26     11.95 o 
   5   0  -1       17.89       20.90      2.11 o 
   6   0  -1        0.16        1.05      1.04 o 
  -6   1  -1        4.57        5.21      3.13 o 
  -5   1  -1        4.45        3.49      2.56 o 
  -4   1  -1      114.99      110.15      5.19 o 
  -3   1  -1        3.96        3.18      1.15 o 
  -2   1  -1      180.85      159.38      8.23 o 
  -1   1  -1     2334.46     2405.00     13.27 o 
   0   1  -1      536.86      654.45     37.86 o 
   1   1  -1     4011.97     4367.63    289.22 o 
   2   1  -1      152.94      193.47      8.16 o 
   3   1  -1        3.34        3.30      0.59 o 
   4   1  -1       14.67       13.99      4.02 o 
   5   1  -1        0.61        0.00      1.13 o 
   6   1  -1        7.68       10.51      2.81 o 
  -6   2  -1        5.12       10.47      3.52 o 
  -5   2  -1       12.07       11.42      2.46 o 
  -4   2  -1       44.04       41.36      3.54 o 
  -3   2  -1       10.67       10.20      1.83 o 
  -2   2  -1      375.10      358.23      5.10 o 
  -1   2  -1       10.86        9.07      0.62 o 
   0   2  -1      110.51      128.08      3.74 o 
   1   2  -1     5893.79     6574.60    582.84 o 
   2   2  -1      744.61      783.59     45.40 o 
   3   2  -1      280.11      262.42      8.52 o 
   4   2  -1        7.51        7.25      1.68 o 
   5   2  -1       10.37       10.39      2.12 o 
   6   2  -1        0.33        0.34      1.46 o 
  -6   3  -1        9.07        3.28      2.42 o 
  -5   3  -1        9.42       10.82      3.52 o 
  -4   3  -1        3.38        3.97      1.65 o 
  -3   3  -1       65.48       53.17      2.58 o 
  -2   3  -1      593.86      505.80     29.60 o 
  -1   3  -1      665.28      617.39     42.10 o 
   0   3  -1      332.19      403.20     17.47 o 
   1   3  -1     1175.61     1351.30     71.11 o 
   2   3  -1      527.95      533.63     28.46 o 
   3   3  -1      210.15      214.34      6.35 o 
   4   3  -1       63.63       60.49      3.77 o 
   5   3  -1        5.85        3.67      2.05 o 
   6   3  -1        5.37        9.06      2.37 o 
  -6   4  -1       14.36       12.00      3.91 o 
  -5   4  -1        1.70        1.89      1.59 o 
  -4   4  -1        1.99        1.46      0.97 o 
  -3   4  -1        5.10        2.73      0.97 o 
  -2   4  -1      654.40      606.41     25.88 o 
  -1   4  -1      891.57      850.94     37.86 o 
   1   4  -1       50.82       49.46      2.15 o 
   2   4  -1      191.26      204.82     12.31 o 
   3   4  -1       28.59       27.26      2.77 o 
   4   4  -1        2.46        1.91      1.50 o 
   5   4  -1       19.43       21.31      3.85 o 
   6   4  -1        1.54        4.07      2.03 o 
  -6   5  -1        1.86        1.97      2.57 o 
  -5   5  -1       10.82       10.96      2.60 o 
  -4   5  -1       58.12       48.89      3.00 o 
  -3   5  -1       35.03       31.12      2.14 o 
  -2   5  -1        6.57        4.85      0.77 o 
  -1   5  -1      229.99      224.36      9.57 o 
   0   5  -1       34.70       40.26      1.75 o 
   1   5  -1       65.59       63.04      2.31 o 
   2   5  -1      135.68      138.07      5.61 o 
   3   5  -1       80.03       75.85      6.14 o 
   4   5  -1       41.28       42.06      3.82 o 
   5   5  -1        8.96        9.90      3.35 o 
   6   5  -1        1.59        5.32      3.19 o 
  -6   6  -1        1.93        1.71      3.14 o 
  -5   6  -1        7.67        3.72      3.17 o 
  -4   6  -1        1.74        4.31      1.31 o 
  -3   6  -1        3.19        1.75      0.80 o 
  -2   6  -1       81.76       77.71      2.72 o 
  -1   6  -1      143.51      138.48      5.80 o 
   0   6  -1      245.79      270.62      8.28 o 
   1   6  -1        3.86        4.14      0.76 o 
   2   6  -1       10.51       10.25      1.40 o 
   3   6  -1       33.65       30.16      3.34 o 
   4   6  -1       49.71       49.97      5.74 o 
   5   6  -1       11.24       12.75      3.96 o 
   6   6  -1        0.09        0.00      3.58 o 
  -5   7  -1        0.49        0.58      2.34 o 
  -4   7  -1       45.37       38.57      3.56 o 
  -3   7  -1       52.77       44.97      3.47 o 
  -2   7  -1       52.16       51.02      2.99 o 
  -1   7  -1       32.77       34.75      2.28 o 
   0   7  -1       37.92       43.36      2.12 o 
   1   7  -1        2.37        2.22      0.72 o 
   2   7  -1        6.32        6.41      1.46 o 
   3   7  -1       65.97       74.36      4.81 o 
   4   7  -1       15.11       18.54      4.21 o 
   5   7  -1        3.31        0.27      2.50 o 
  -5   8  -1        2.81        5.17      3.63 o 
  -4   8  -1       12.57       17.91      5.21 o 
  -3   8  -1       10.65        8.40      1.98 o 
  -2   8  -1      185.86      187.93     18.80 o 
  -1   8  -1       14.29       17.63      1.97 o 
   0   8  -1       87.70      102.42      6.96 o 
   1   8  -1       44.42       38.06      3.07 o 
   2   8  -1        6.75        8.79      1.86 o 
   3   8  -1       95.13      109.79      7.09 o 
   5   8  -1       13.93       23.14      6.04 o 
  -5   9  -1        1.58        0.43      3.18 o 
  -4   9  -1        2.83        4.65      3.20 o 
  -3   9  -1        5.31        6.14      1.28 o 
  -2   9  -1       30.01       24.29      3.43 o 
  -1   9  -1       72.39       72.17      3.68 o 
   0   9  -1        8.60        9.00      1.30 o 
   1   9  -1      213.16      204.96     13.18 o 
   2   9  -1      314.68      325.84     12.05 o 
   3   9  -1       15.80       16.13      4.71 o 
   4   9  -1        1.51        2.93      2.77 o 
   5   9  -1        0.61        3.09      3.66 o 
  -5  10  -1        1.31        3.24      3.41 o 
  -4  10  -1        2.40        0.00      2.59 o 
  -3  10  -1        7.23        9.37      1.99 o 
  -2  10  -1       19.64       19.55      2.33 o 
  -1  10  -1        3.03        0.95      1.17 o 
   0  10  -1       88.02       89.43      3.96 o 
   1  10  -1      146.97      149.09      5.23 o 
   2  10  -1       10.54        9.49      1.99 o 
   3  10  -1        8.46        8.31      2.09 o 
   4  10  -1        0.34        0.00      2.01 o 
   5  10  -1        6.25        4.61      3.53 o 
  -4  11  -1        2.67        3.17      3.81 o 
  -3  11  -1       14.75       16.72      3.34 o 
  -2  11  -1       25.36       24.96      3.51 o 
  -1  11  -1        0.03        1.45      2.03 o 
   0  11  -1       27.78       26.12      2.50 o 
   1  11  -1       88.55       84.75      5.00 o 
   2  11  -1       16.03       10.12      3.58 o 
   3  11  -1       26.97       28.45      3.93 o 
   4  11  -1        5.12        9.34      2.36 o 
  -4  12  -1        6.73        8.32      4.83 o 
  -3  12  -1        0.92        0.00      1.41 o 
  -2  12  -1       10.26        9.22      2.73 o 
  -1  12  -1       15.52       16.72      3.60 o 
   0  12  -1       25.16       24.76      3.58 o 
   1  12  -1       17.30       18.32      2.88 o 
   2  12  -1        6.57        5.06      2.89 o 
   3  12  -1        6.11        8.96      3.55 o 
   4  12  -1        1.47        3.77      2.73 o 
  -3  13  -1        1.18        1.10      1.85 o 
  -2  13  -1        6.74        7.59      2.71 o 
  -1  13  -1        3.02        0.81      1.79 o 
   0  13  -1       27.88       24.50      5.22 o 
   1  13  -1       37.56       42.68      3.96 o 
   2  13  -1        2.05        0.00      2.00 o 
   3  13  -1       17.37       12.97      4.02 o 
  -2  14  -1       22.59       24.11      3.97 o 
  -1  14  -1        3.61        5.83      2.41 o 
   0  14  -1       10.19       16.33      5.37 o 
   1  14  -1        9.04        8.56      2.95 o 
   2  14  -1       13.74       12.86      3.85 o 
  -1  15  -1        1.87        0.84      1.96 o 
   0  15  -1        5.07        3.39      4.01 o 
   1  15  -1        6.44        7.47      2.54 o 
  -1 -15   0        7.73        4.75      2.71 o 
   0 -15   0        4.14        2.57      2.30 o 
   1 -15   0       14.42       24.73      5.71 o 
  -2 -14   0        6.08        8.62      2.82 o 
  -1 -14   0       11.87       11.98      3.44 o 
   0 -14   0        4.25        4.02      2.19 o 
   1 -14   0        7.91        5.22      3.40 o 
   2 -14   0        7.86       10.39      4.44 o 
  -3 -13   0        3.90        1.47      2.82 o 
  -2 -13   0       12.11       11.04      2.92 o 
  -1 -13   0       40.85       37.65      4.57 o 
   0 -13   0       83.37       82.43      5.10 o 
   1 -13   0       10.22        8.95      4.22 o 
   2 -13   0        1.25        3.08      3.29 o 
   3 -13   0       20.74       23.05      5.33 o 
  -4 -12   0       11.46       10.25      4.26 o 
  -3 -12   0       16.78       10.63      4.33 o 
  -2 -12   0       21.21       17.80      3.17 o 
  -1 -12   0       20.34       21.17      3.79 o 
   0 -12   0       39.13       48.84      3.98 o 
   1 -12   0        9.10        9.74      3.75 o 
   2 -12   0        1.50        0.00      2.10 o 
   3 -12   0        3.04        6.33      3.07 o 
   4 -12   0        1.86        2.77      2.76 o 
  -4 -11   0       22.96       22.23      5.18 o 
  -3 -11   0        6.05        5.11      3.24 o 
  -2 -11   0       64.27       57.06      3.82 o 
  -1 -11   0      231.74      187.36      8.42 o 
   0 -11   0      537.31      514.48     30.03 o 
   1 -11   0       43.12       44.94      4.87 o 
   2 -11   0        8.04       13.19      3.96 o 
   3 -11   0       11.73       15.58      4.32 o 
   4 -11   0        2.06        0.33      2.17 o 
  -5 -10   0        1.71        0.00      1.54 o 
  -4 -10   0        1.57        4.18      2.05 o 
  -3 -10   0        8.50       10.75      4.02 o 
  -2 -10   0        3.29        3.19      1.46 o 
  -1 -10   0       27.90       33.39      2.72 o 
   0 -10   0       11.15       29.33      5.29 o 
   1 -10   0       95.47      109.30     19.43 o 
   2 -10   0        9.87       10.64      3.54 o 
   3 -10   0       18.03       16.27      3.94 o 
   4 -10   0        5.64        7.87      2.96 o 
   5 -10   0        0.45        0.22      1.68 o 
  -5  -9   0        4.24        4.31      2.13 o 
  -4  -9   0        0.97        1.79      1.63 o 
  -3  -9   0       19.49       19.18      3.02 o 
  -2  -9   0      517.36      515.35     23.59 o 
  -1  -9   0      291.78      298.92     14.42 o 
   0  -9   0      123.84      124.76      9.65 o 
   1  -9   0      111.78      132.02      4.91 o 
   2  -9   0       26.54       28.78      4.91 o 
   3  -9   0       46.29       53.11      5.31 o 
   4  -9   0        6.30        8.51      2.83 o 
   5  -9   0        4.33        5.50      2.34 o 
  -5  -8   0        1.40        1.54      1.76 o 
  -4  -8   0       23.72       19.60      3.07 o 
  -3  -8   0        4.28        6.21      2.09 o 
  -2  -8   0       78.54       77.32      3.13 o 
  -1  -8   0      154.21      145.18     23.66 o 
   0  -8   0       44.04       48.24      2.59 o 
   1  -8   0      113.15      137.92      7.26 o 
   2  -8   0       31.17       38.54      4.79 o 
   3  -8   0        3.55        3.28      2.21 o 
   4  -8   0        1.94        4.27      2.06 o 
   5  -8   0        7.96       11.41      2.63 o 
  -6  -7   0        4.22        4.86      3.42 o 
  -5  -7   0       18.18       19.08      2.98 o 
  -4  -7   0       27.60       24.66      3.24 o 
  -3  -7   0       62.60       53.33      7.18 o 
  -2  -7   0       54.67       56.00      2.80 o 
  -1  -7   0       21.30       15.27      9.09 o 
   0  -7   0       24.86       29.12      2.18 o 
   1  -7   0      208.58      252.85     32.43 o 
   2  -7   0       89.76       85.27      5.59 o 
   3  -7   0        8.59       11.13      2.63 o 
   4  -7   0        1.25        0.40      1.17 o 
   5  -7   0       17.99       25.19      2.96 o 
  -6  -6   0        1.23        2.92      3.10 o 
  -5  -6   0       13.34        8.91      2.20 o 
  -4  -6   0       36.81       35.86      3.61 o 
  -3  -6   0      210.29      184.32     18.71 o 
  -2  -6   0       98.46       96.19      4.32 o 
  -1  -6   0       19.48       21.31      1.32 o 
   0  -6   0      490.05      494.37     12.78 o 
   1  -6   0      180.78      180.60      9.18 o 
   2  -6   0       76.14       71.31      2.57 o 
   3  -6   0        1.46        0.00      1.37 o 
   4  -6   0       27.38       25.04      2.25 o 
  -6  -5   0        4.58        4.74      3.77 o 
  -5  -5   0        6.95        8.62      1.98 o 
  -4  -5   0       28.07       21.49      2.80 o 
  -3  -5   0        3.56        2.22      1.05 o 
  -2  -5   0      294.40      257.92      8.75 o 
  -1  -5   0      218.59      208.93     10.09 o 
   0  -5   0       31.21       35.52      1.52 o 
   1  -5   0       19.43       21.93      1.84 o 
   2  -5   0      402.80      405.12     12.28 o 
   3  -5   0       84.03       92.15      2.50 o 
   4  -5   0       23.69       22.62      3.62 o 
  -6  -4   0        9.30        2.42      2.89 o 
  -5  -4   0        0.57        1.98      2.55 o 
  -4  -4   0       20.82       22.94      2.62 o 
  -3  -4   0      144.92      127.77      5.03 o 
  -2  -4   0      359.45      353.39     15.21 o 
  -1  -4   0       87.74       92.12      3.32 o 
   0  -4   0       95.13      103.23      4.90 o 
   1  -4   0      109.03      108.29      9.80 o 
   2  -4   0      187.19      217.02      3.68 o 
   3  -4   0      296.98      316.69     38.99 o 
   4  -4   0       30.47       28.01      3.92 o 
  -6  -3   0        7.29        8.13      3.90 o 
  -5  -3   0        3.76        3.67      2.72 o 
  -4  -3   0       80.15       72.94      6.02 o 
  -3  -3   0       49.45       46.56      2.75 o 
  -2  -3   0      274.11      282.38     10.12 o 
  -1  -3   0      427.49      426.83     19.97 o 
   0  -3   0       17.96       19.12      1.00 o 
   1  -3   0     1006.48     1126.88     61.78 o 
   2  -3   0      402.27      474.27     30.81 o 
   3  -3   0        0.03        0.00      0.84 o 
   4  -3   0       39.31       34.46      4.10 o 
  -6  -2   0        0.73        0.45      2.17 o 
  -5  -2   0       12.47        9.50      3.56 o 
  -4  -2   0       48.25       41.36      5.72 o 
  -3  -2   0      521.92      467.92     18.77 o 
  -2  -2   0      614.39      587.84     18.83 o 
  -1  -2   0     1818.08     1951.03    116.49 o 
   0  -2   0      651.24      826.41     71.51 o 
   1  -2   0     1188.89     1362.16    124.19 o 
   2  -2   0      692.96      669.75     85.28 o 
   3  -2   0      434.00      409.83     75.64 o 
   4  -2   0       54.50       43.06      4.56 o 
   5  -2   0        4.62        0.86      2.06 o 
  -6  -1   0        1.82        2.92      2.52 o 
  -5  -1   0        9.49        9.07      3.64 o 
  -4  -1   0        6.66        5.14      2.88 o 
  -3  -1   0      155.90      154.28      3.97 o 
  -2  -1   0      236.34      248.05     17.28 o 
  -1  -1   0     2174.38     2309.86     86.17 o 
   0  -1   0        4.76        6.03      0.63 o 
   1  -1   0     1042.18     1270.03     11.76 o 
   2  -1   0      124.58      139.36     23.72 o 
   3  -1   0      159.94      166.88     20.98 o 
   4  -1   0        5.13        4.21      2.13 o 
   5  -1   0       19.05       19.92      3.91 o 
  -6   0   0        1.56        4.68      2.70 o 
  -5   0   0       19.89       24.22      4.93 o 
  -4   0   0        9.26        7.88      1.77 o 
  -3   0   0      121.90      112.22      4.28 o 
  -2   0   0       11.26       11.60      1.15 o 
  -1   0   0      980.33      965.94     10.61 o 
   1   0   0      980.45     1082.40    172.48 o 
   2   0   0       11.20       12.08      2.05 o 
   3   0   0      121.89      115.41     19.57 o 
   4   0   0        9.28       12.42      1.44 o 
   5   0   0       19.88       26.20      3.18 o 
   6   0   0        1.57        5.80      1.75 o 
  -6   1   0        0.11        0.62      2.01 o 
  -5   1   0       19.09       18.10      4.34 o 
  -4   1   0        5.16        4.19      1.72 o 
  -3   1   0      159.67      157.30      9.38 o 
  -2   1   0      124.61      119.72      6.03 o 
  -1   1   0     1041.55     1209.34     11.48 o 
   0   1   0        4.76        7.03      0.65 o 
   1   1   0     2173.15     2397.27    291.84 o 
   2   1   0      236.32      259.39      8.93 o 
   3   1   0      155.67      163.31      8.83 o 
   4   1   0        6.62        8.39      1.48 o 
   5   1   0        9.52       11.86      2.05 o 
   6   1   0        1.81        1.51      1.75 o 
  -6   2   0        2.92        4.37      2.85 o 
  -5   2   0        4.63        3.09      1.93 o 
  -4   2   0       54.54       46.37      3.62 o 
  -3   2   0      434.16      371.93      8.42 o 
  -2   2   0      692.36      637.18     10.01 o 
  -1   2   0     1188.67     1213.94     69.42 o 
   0   2   0      652.00      830.29     38.58 o 
   1   2   0     1817.24     2095.28    187.49 o 
   2   2   0      613.71      639.27     46.40 o 
   3   2   0      522.03      495.58     11.82 o 
   4   2   0       48.28       51.25      3.19 o 
   5   2   0       12.48       12.77      2.23 o 
   6   2   0        0.72        0.00      1.66 o 
  -6   3   0       17.79       16.37      4.57 o 
  -5   3   0        0.08        0.39      1.32 o 
  -4   3   0       39.34       33.54      3.38 o 
  -3   3   0        0.03        0.07      0.71 o 
  -2   3   0      402.31      358.10     17.62 o 
  -1   3   0     1006.46      967.30     51.80 o 
   0   3   0       17.95       18.61      1.04 o 
   1   3   0      427.74      504.89     27.81 o 
   2   3   0      274.20      298.89     14.61 o 
   3   3   0       49.30       54.06      3.18 o 
   4   3   0       80.10       76.58      4.12 o 
   5   3   0        3.76        4.96      1.83 o 
   6   3   0        7.29       11.64      3.09 o 
  -6   4   0        0.61        0.00      1.70 o 
  -5   4   0       12.86       14.44      2.83 o 
  -4   4   0       30.41       30.21      2.49 o 
  -3   4   0      297.08      256.33     12.87 o 
  -2   4   0      187.15      112.09     48.42 o 
  -1   4   0      108.89       99.07      7.31 o 
   0   4   0       94.96      101.99      4.19 o 
   1   4   0       88.07      107.22      5.85 o 
   2   4   0      359.30      407.82     25.28 o 
   3   4   0      144.90      130.98      5.18 o 
   4   4   0       20.84       17.93      2.61 o 
   5   4   0        0.57        0.81      1.72 o 
   6   4   0        9.30       11.96      3.24 o 
  -6   5   0        4.60        5.08      3.30 o 
  -5   5   0        8.28       10.23      2.49 o 
  -4   5   0       23.67       20.44      2.18 o 
  -3   5   0       84.02       70.71      3.92 o 
  -2   5   0      402.90      352.27     14.18 o 
  -1   5   0       19.44       21.47      1.97 o 
   0   5   0       31.16       32.95      1.30 o 
   1   5   0      218.75      243.73      7.09 o 
   2   5   0      294.52      289.00     11.69 o 
   3   5   0        3.60        5.77      1.81 o 
   4   5   0       28.01       26.94      3.24 o 
   5   5   0        6.96        6.79      2.90 o 
   6   5   0        4.58        3.42      2.57 o 
  -6   6   0        0.53        1.09      2.89 o 
  -5   6   0        8.67        6.68      3.60 o 
  -4   6   0       27.43       25.63      4.14 o 
  -3   6   0        1.48        1.47      0.91 o 
  -2   6   0       76.05       67.49      3.61 o 
  -1   6   0      180.39      172.73     12.24 o 
   0   6   0      490.10      475.61     16.41 o 
   1   6   0       19.58       23.06      1.31 o 
   2   6   0       98.58       99.83      3.23 o 
   3   6   0      210.13      220.11     13.67 o 
   4   6   0       36.85       39.33      3.97 o 
   5   6   0       13.34       12.74      4.00 o 
   6   6   0        1.23        2.02      2.65 o 
  -5   7   0       18.01       20.69      5.36 o 
  -4   7   0        1.25        0.26      1.31 o 
  -3   7   0        8.57        7.71      1.91 o 
  -2   7   0       89.84       87.65      4.98 o 
  -1   7   0      208.65      207.30     20.04 o 
   0   7   0       24.77       26.52      1.40 o 
   1   7   0       21.25       22.20      1.54 o 
   2   7   0       54.35       59.78      3.60 o 
   3   7   0       62.56       71.42      4.19 o 
   4   7   0       27.60       30.91      5.02 o 
   5   7   0       18.17       21.86      4.77 o 
  -5   8   0        7.98       15.35      5.15 o 
  -4   8   0        1.97        4.13      1.72 o 
  -3   8   0        3.56        1.28      1.27 o 
  -2   8   0       31.15       30.49      2.46 o 
  -1   8   0      113.22      117.92      4.42 o 
   0   8   0       44.10       53.90      3.72 o 
   1   8   0      154.26      166.32      7.69 o 
   2   8   0       78.46       81.46      4.58 o 
   3   8   0        4.30        8.48      1.83 o 
   4   8   0       23.74       19.56      4.53 o 
   5   8   0        1.41        1.50      2.74 o 
  -5   9   0        4.32        7.83      4.44 o 
  -4   9   0        6.31       10.45      4.40 o 
  -3   9   0       46.32       40.55      4.90 o 
  -2   9   0       26.67       25.71      2.51 o 
  -1   9   0      111.57      115.96      9.32 o 
   0   9   0      123.93      127.49      5.27 o 
   1   9   0      291.60      298.36      8.52 o 
   2   9   0      517.66      545.54     16.96 o 
   3   9   0       19.47       29.84      4.54 o 
   4   9   0        0.95        1.90      2.85 o 
  -5  10   0        0.45        0.00      2.47 o 
  -4  10   0        5.69       11.10      4.74 o 
  -3  10   0       18.06       18.44      2.37 o 
  -2  10   0        9.85       10.82      1.83 o 
  -1  10   0       95.46       89.63      7.15 o 
   1  10   0       27.84       31.01      2.74 o 
   2  10   0        3.29        2.42      1.65 o 
   3  10   0        8.49        9.95      2.42 o 
   4  10   0        1.58        1.93      2.58 o 
   5  10   0        1.70        1.23      2.53 o 
  -4  11   0        2.07        0.87      3.32 o 
  -3  11   0       11.70        7.71      1.99 o 
  -2  11   0        8.08        5.87      2.17 o 
  -1  11   0       43.15       38.77      6.17 o 
   0  11   0      537.48      568.23     36.17 o 
   1  11   0      231.62      243.70      7.87 o 
   2  11   0       64.12       67.22      6.25 o 
   3  11   0        6.05        6.39      2.29 o 
   4  11   0       22.91       25.69      3.63 o 
  -4  12   0        1.86        1.95      3.54 o 
  -3  12   0        3.05        2.78      1.73 o 
  -2  12   0        1.49        0.80      1.73 o 
  -1  12   0        9.10        5.61      2.28 o 
   0  12   0       39.13       52.77      4.59 o 
   1  12   0       20.32       20.16      3.04 o 
   2  12   0       21.17       16.70      3.91 o 
   3  12   0       16.75       16.95      4.14 o 
   4  12   0       11.45       10.00      3.67 o 
  -3  13   0       20.74       30.42      3.58 o 
  -2  13   0        1.25        0.29      1.88 o 
  -1  13   0       10.18        5.58      2.48 o 
   0  13   0       83.41       79.20      8.58 o 
   1  13   0       40.79       48.53      4.13 o 
   2  13   0       12.07       15.62      3.84 o 
   3  13   0        3.92        5.84      3.34 o 
  -2  14   0        7.86        9.05      2.92 o 
  -1  14   0        7.94        7.43      3.41 o 
   0  14   0        4.24        3.61      3.91 o 
   1  14   0       11.84       15.08      3.30 o 
   2  14   0        6.10        5.07      3.08 o 
  -1  15   0       14.37       16.16      3.54 o 
   0  15   0        4.14        3.00      3.90 o 
   1  15   0        7.74        7.53      2.62 o 
  -1 -15   1        6.48        5.91      2.66 o 
   0 -15   1        5.11        2.29      2.27 o 
   1 -15   1        1.88        3.12      1.78 o 
  -2 -14   1       13.73       10.27      2.95 o 
  -1 -14   1        9.05        7.61      2.92 o 
   0 -14   1       10.22       13.54      3.39 o 
   1 -14   1        3.64        3.79      1.82 o 
   2 -14   1       22.62       22.83      5.71 o 
  -3 -13   1       17.39       14.07      4.89 o 
  -2 -13   1        2.05        2.45      1.98 o 
  -1 -13   1       37.49       35.56      4.74 o 
   0 -13   1       27.86       34.32      3.78 o 
   1 -13   1        3.06        2.81      1.62 o 
   2 -13   1        6.74        6.89      3.42 o 
   3 -13   1        1.19        4.04      3.17 o 
  -4 -12   1        1.49        1.76      2.96 o 
  -3 -12   1        6.13        1.87      2.86 o 
  -2 -12   1        6.56        7.75      2.06 o 
  -1 -12   1       17.27       12.91      3.30 o 
   0 -12   1       25.15       28.18      3.38 o 
   1 -12   1       15.50       15.18      2.64 o 
   2 -12   1       10.32       19.79      4.96 o 
   3 -12   1        0.92        3.25      2.71 o 
   4 -12   1        6.73        7.37      3.21 o 
  -4 -11   1        5.12        5.40      3.49 o 
  -3 -11   1       26.90       27.16      5.51 o 
  -2 -11   1       15.97       17.55      2.53 o 
  -1 -11   1       88.57       73.27      5.62 o 
   0 -11   1       27.82       26.18      5.57 o 
   1 -11   1        0.03        0.00      1.27 o 
   2 -11   1       25.31       26.31      5.02 o 
   3 -11   1       14.76       14.20      4.00 o 
   4 -11   1        2.67        3.54      2.43 o 
  -5 -10   1        6.28        5.12      3.02 o 
  -4 -10   1        0.35        1.49      2.29 o 
  -3 -10   1        8.48        8.90      3.64 o 
  -2 -10   1       10.57        6.81      3.35 o 
  -1 -10   1      146.99      145.35     11.49 o 
   0 -10   1       87.84       84.99      4.46 o 
   1 -10   1        3.03        0.00      1.22 o 
   2 -10   1       19.67       25.52      4.80 o 
   3 -10   1        7.24        9.91      3.35 o 
   4 -10   1        2.41        4.25      2.44 o 
   5 -10   1        1.31        2.02      2.02 o 
  -5  -9   1        0.61        1.98      1.76 o 
  -4  -9   1        1.50        1.02      1.60 o 
  -3  -9   1       15.78       16.69      4.23 o 
  -2  -9   1      314.98      294.19     14.02 o 
  -1  -9   1      212.82      219.45     14.60 o 
   0  -9   1        8.64       10.06      1.91 o 
   1  -9   1       72.34       78.48      7.79 o 
   2  -9   1       29.92       25.10      4.44 o 
   3  -9   1        5.30        8.01      2.84 o 
   4  -9   1        2.82        0.41      1.76 o 
   5  -9   1        1.58        2.62      1.82 o 
  -5  -8   1       13.88       15.92      2.98 o 
  -4  -8   1        3.69        1.26      1.53 o 
  -3  -8   1       95.14       88.03     11.07 o 
  -2  -8   1        6.79        8.26      1.65 o 
  -1  -8   1       44.32       30.61      9.18 o 
   0  -8   1       87.87       97.20      5.28 o 
   1  -8   1       14.32       17.28      1.90 o 
   2  -8   1      185.53      204.95      9.46 o 
   3  -8   1       10.59       18.19      3.39 o 
   4  -8   1       12.58       19.96      3.23 o 
   5  -8   1        2.82        2.89      1.84 o 
  -5  -7   1        3.32        1.13      1.55 o 
  -4  -7   1       15.11       16.59      2.80 o 
  -3  -7   1       65.94       69.36      9.39 o 
  -2  -7   1        6.37        3.90      1.01 o 
  -1  -7   1        2.36        1.91      1.12 o 
   0  -7   1       38.13       41.16      3.88 o 
   1  -7   1       32.84       37.32      4.29 o 
   2  -7   1       52.07       54.38      4.79 o 
   3  -7   1       52.70       59.36      4.70 o 
   4  -7   1       45.40       37.82      6.65 o 
   5  -7   1        0.49        0.87      1.43 o 
  -6  -6   1        0.09        0.00      2.62 o 
  -5  -6   1       11.22        8.23      2.14 o 
  -4  -6   1       49.70       45.79      3.92 o 
  -3  -6   1       33.46       30.11      3.18 o 
  -2  -6   1       10.52       12.79      1.84 o 
  -1  -6   1        3.90        4.13      0.89 o 
   0  -6   1      246.26      276.30      6.82 o 
   1  -6   1      143.67      147.07      4.85 o 
   2  -6   1       81.78       87.78      2.85 o 
   3  -6   1        3.14        3.75      1.69 o 
   4  -6   1        1.75        3.44      1.31 o 
   5  -6   1        7.66        6.51      1.75 o 
  -6  -5   1        1.59        3.67      2.97 o 
  -5  -5   1        8.98        7.01      2.26 o 
  -4  -5   1       41.32       35.22      3.46 o 
  -3  -5   1       79.84       76.51      4.16 o 
  -2  -5   1      135.64      113.67     11.43 o 
  -1  -5   1       65.87       60.04      3.08 o 
   0  -5   1       34.76       41.39      1.64 o 
   1  -5   1      229.79      259.57     22.00 o 
   2  -5   1        6.57        8.52      0.90 o 
   3  -5   1       35.08       39.91      1.53 o 
   4  -5   1       58.06       44.56      4.55 o 
  -6  -4   1        1.54        1.51      2.58 o 
  -5  -4   1       19.39       15.47      4.63 o 
  -4  -4   1        2.46        1.38      1.27 o 
  -3  -4   1       28.58       26.19      1.48 o 
  -2  -4   1      190.69      176.76      6.35 o 
  -1  -4   1       50.82       45.29      1.49 o 
   1  -4   1      891.48     1061.53     54.57 o 
   2  -4   1      654.27      746.65     12.97 o 
   3  -4   1        5.08        5.57      1.08 o 
   4  -4   1        2.02        0.45      1.52 o 
  -6  -3   1        5.38        4.76      3.11 o 
  -5  -3   1        5.86        6.06      3.16 o 
  -4  -3   1       63.66       55.69      3.40 o 
  -3  -3   1      210.26      196.17      7.43 o 
  -2  -3   1      528.26      519.36     22.82 o 
  -1  -3   1     1174.86     1156.33     63.30 o 
   0  -3   1      331.91      411.30     21.62 o 
   1  -3   1      664.88      749.11     36.43 o 
   2  -3   1      594.49      659.37     61.76 o 
   3  -3   1       65.72       65.35      6.82 o 
   4  -3   1        3.40        0.96      1.62 o 
  -6  -2   1        0.33        0.00      1.81 o 
  -5  -2   1       10.41       10.46      3.84 o 
  -4  -2   1        7.48        5.01      2.83 o 
  -3  -2   1      280.26      268.25      8.36 o 
  -2  -2   1      744.63      715.47     29.89 o 
  -1  -2   1     5891.43     5986.79    426.05 o 
   0  -2   1      110.86      135.96      5.90 o 
   1  -2   1       10.68       12.31      0.78 o 
   2  -2   1      375.18      462.61     69.98 o 
   3  -2   1       10.73       12.30      2.39 o 
   4  -2   1       44.09       42.59      4.24 o 
  -6  -1   1        7.67        8.13      3.83 o 
  -5  -1   1        0.60        1.97      2.04 o 
  -4  -1   1       14.61       12.95      2.01 o 
  -3  -1   1        3.31        2.52      1.00 o 
  -2  -1   1      153.01      188.34      8.80 o 
  -1  -1   1     4012.63     3987.87    297.76 o 
   0  -1   1      537.41      644.00     24.73 o 
   1  -1   1     2332.89     2649.42    464.32 o 
   2  -1   1      180.74      176.26     25.93 o 
   3  -1   1        3.97        5.11      0.82 o 
   4  -1   1      115.08      137.00     19.26 o 
   6  -1   1        4.57        7.14      1.64 o 
  -6   0   1        0.16        1.43      1.95 o 
  -5   0   1       17.89       20.67      4.56 o 
  -4   0   1      234.66      254.54      7.45 o 
  -3   0   1      315.51      309.10      5.89 o 
  -2   0   1     1853.67     1922.51     48.49 o 
  -1   0   1     6905.39     7010.34    109.08 o 
   1   0   1     2149.52     2539.63    224.53 o 
   2   0   1        6.22        9.41      1.27 o 
   3   0   1       42.83       55.36      3.99 o 
   4   0   1        0.52        0.00      0.46 o 
   5   0   1        8.77       12.60      2.05 o 
   6   0   1        0.29        0.00      1.10 o 
  -6   1   1        9.67        9.96      3.72 o 
  -5   1   1        2.20        5.81      2.83 o 
  -4   1   1        3.65        3.22      2.07 o 
  -3   1   1       11.51        8.87      1.66 o 
  -2   1   1      275.52      274.46      8.66 o 
  -1   1   1     5187.21     5094.05     29.19 o 
   0   1   1      346.89      359.68      4.91 o 
   1   1   1     2856.22     3273.95    197.27 o 
   2   1   1      200.01      223.08     14.16 o 
   3   1   1       17.93       17.67      1.45 o 
   4   1   1      110.24      123.26      7.37 o 
   5   1   1        6.74        5.58      1.56 o 
   6   1   1        6.14        7.97      2.27 o 
  -6   2   1        1.56        2.35      2.31 o 
  -5   2   1       20.08       17.14      5.31 o 
  -4   2   1       23.70       23.52      2.92 o 
  -3   2   1      241.68      215.10      6.10 o 
  -2   2   1      409.58      383.83      5.56 o 
  -1   2   1     4653.39     4441.08    184.27 o 
   0   2   1      323.47      398.58     32.29 o 
   1   2   1      428.38      505.72     57.11 o 
   2   2   1      302.54      319.50     32.94 o 
   3   2   1       38.36       39.44      2.00 o 
   4   2   1       53.98       54.16      3.26 o 
   5   2   1       11.23       11.27      2.11 o 
   6   2   1        9.75       12.34      2.94 o 
  -6   3   1        3.01        2.19      2.40 o 
  -5   3   1        9.77       13.35      2.65 o 
  -4   3   1       72.15       64.58      4.23 o 
  -3   3   1      162.43      150.18      9.35 o 
  -2   3   1      334.04      295.16      4.96 o 
  -1   3   1      594.77      537.87     31.33 o 
   0   3   1      233.70      270.78     21.18 o 
   1   3   1     1194.81     1411.82     91.49 o 
   2   3   1     1083.42     1134.70    101.24 o 
   3   3   1       98.39       91.36      9.26 o 
   4   3   1        1.00        1.54      1.18 o 
   5   3   1       12.36       14.94      2.46 o 
   6   3   1        4.09        7.01      2.53 o 
  -5   4   1       12.53       12.94      2.65 o 
  -4   4   1        1.59        2.14      1.05 o 
  -3   4   1        0.08        0.37      0.77 o 
  -2   4   1        0.58        0.96      0.84 o 
  -1   4   1      318.67      289.95     17.11 o 
   0   4   1        7.31        6.49      0.77 o 
   1   4   1      505.60      608.91     19.85 o 
   2   4   1      189.50      200.98      9.84 o 
   3   4   1      128.23      125.27      5.03 o 
   4   4   1       16.71       15.05      2.39 o 
   5   4   1       15.45       17.60      2.78 o 
   6   4   1        4.60        7.20      2.83 o 
  -6   5   1        3.30        3.22      2.91 o 
  -5   5   1       10.02        7.53      3.25 o 
  -4   5   1       56.37       48.63      3.60 o 
  -3   5   1       57.37       27.72     10.85 o 
  -2   5   1       38.89       35.24      1.68 o 
  -1   5   1      259.32      241.18     19.75 o 
   0   5   1       91.86      105.12      5.44 o 
   1   5   1        1.95        0.47      0.75 o 
   2   5   1      168.96      173.72      7.08 o 
   3   5   1      120.41      110.10     14.76 o 
   4   5   1        6.33        4.68      2.56 o 
   5   5   1       13.02       13.79      3.60 o 
   6   5   1        9.97       13.97      3.75 o 
  -6   6   1        0.51        0.00      2.62 o 
  -5   6   1        9.09        9.64      4.00 o 
  -4   6   1        2.73        1.96      1.73 o 
  -3   6   1      279.10      224.85     24.06 o 
  -2   6   1       67.61       64.88      2.42 o 
  -1   6   1       19.08       21.64      2.17 o 
   0   6   1      410.54      402.52     12.69 o 
   1   6   1      230.58      232.99      9.20 o 
   2   6   1      130.04      131.41      5.10 o 
   3   6   1       35.24       40.35      3.55 o 
   4   6   1       53.73       54.55      4.30 o 
   5   6   1       17.69       16.10      4.09 o 
   6   6   1        0.06        0.00      2.13 o 
  -5   7   1        6.87        8.44      3.84 o 
  -4   7   1       10.54       10.76      2.35 o 
  -3   7   1       33.25       27.28      2.99 o 
  -2   7   1       99.50       90.64      5.13 o 
  -1   7   1       29.69       31.05      4.76 o 
   0   7   1       33.41       34.10      1.53 o 
   1   7   1      263.42      261.26     10.03 o 
   2   7   1       92.19       96.75      3.44 o 
   3   7   1       19.14       20.66      2.27 o 
   4   7   1        9.31       14.22      3.88 o 
   5   7   1       19.55       21.96      4.76 o 
  -5   8   1        2.14        1.30      2.59 o 
  -4   8   1       13.82       20.30      5.27 o 
  -3   8   1        6.58        7.97      2.02 o 
  -2   8   1       55.74       54.18      7.12 o 
  -1   8   1      129.87      139.00      9.06 o 
   0   8   1       66.60       68.24      3.66 o 
   1   8   1       91.21      113.50      6.83 o 
   2   8   1       45.97       48.93      3.02 o 
   3   8   1        7.53        6.39      1.61 o 
   4   8   1        5.70        4.64      3.12 o 
   5   8   1       18.03       16.16      4.51 o 
  -5   9   1        3.86        4.71      3.97 o 
  -4   9   1        2.95        7.11      3.72 o 
  -3   9   1       28.20       28.08      3.37 o 
  -2   9   1      459.95      449.35     41.58 o 
  -1   9   1      227.20      231.76     18.69 o 
   0   9   1       98.79      103.59      3.12 o 
   1   9   1      145.56      150.30      7.48 o 
   2   9   1       16.61       24.47      2.56 o 
   3   9   1       42.24       42.60      4.20 o 
   4   9   1        2.99        0.00      2.48 o 
   5   9   1        2.05        6.40      3.67 o 
  -5  10   1        0.95        3.60      3.56 o 
  -4  10   1        0.38        0.00      2.65 o 
  -3  10   1        1.74        2.11      1.33 o 
  -2  10   1        3.08        0.88      1.09 o 
  -1  10   1       88.12       84.58      5.16 o 
   0  10   1        4.55        7.59      2.13 o 
   1  10   1      159.64      169.10      6.32 o 
   2  10   1       14.52       14.33      2.47 o 
   3  10   1       15.63       13.72      3.64 o 
   4  10   1        8.28        8.68      2.48 o 
  -4  11   1       10.66        8.79      4.85 o 
  -3  11   1        7.18        6.08      1.80 o 
  -2  11   1       58.44       64.78      8.75 o 
  -1  11   1      346.13      331.42     23.00 o 
   0  11   1      153.52      172.69     12.17 o 
   1  11   1      115.79      130.28      5.88 o 
   2  11   1       27.78       30.69      4.72 o 
   3  11   1       15.58       14.28      3.84 o 
   4  11   1        1.15        3.92      1.98 o 
  -4  12   1        3.13        1.91      3.84 o 
  -3  12   1        3.78        4.29      1.76 o 
  -2  12   1        8.68       10.24      4.05 o 
  -1  12   1       70.71       68.02      5.25 o 
   0  12   1      169.11      168.69     13.79 o 
   1  12   1      101.93      112.60      5.63 o 
   2  12   1        0.30        1.37      2.26 o 
   3  12   1        3.17        4.66      2.90 o 
   4  12   1        7.44        8.30      3.75 o 
  -3  13   1        4.41        4.80      1.94 o 
  -2  13   1        5.20        3.18      2.25 o 
  -1  13   1        5.83        2.25      2.01 o 
   0  13   1        6.65        6.43      2.54 o 
   1  13   1        9.19        8.59      2.39 o 
   2  13   1        0.61        0.00      2.11 o 
   3  13   1       16.79       26.43      5.00 o 
  -2  14   1        3.04        4.04      2.36 o 
  -1  14   1        2.50        0.00      1.70 o 
   0  14   1        3.69        2.87      3.54 o 
   1  14   1        6.81        6.95      2.79 o 
   2  14   1        3.06        0.95      2.46 o 
  -1  15   1        3.03        3.52      2.31 o 
   0  15   1        0.22        6.30      4.27 o 
   1  15   1        6.21        8.02      2.65 o 
  -1 -15   2       15.63       10.08      3.20 o 
   0 -15   2        0.67        1.16      1.85 o 
   1 -15   2        2.59        3.21      1.85 o 
  -2 -14   2        1.04        1.83      2.05 o 
  -1 -14   2       39.04       37.20      4.97 o 
   0 -14   2        4.65        4.77      2.43 o 
   1 -14   2        8.04        7.97      2.41 o 
   2 -14   2        0.72        3.71      2.91 o 
  -3 -13   2        3.33        0.57      2.87 o 
  -2 -13   2        2.02        1.18      1.69 o 
  -1 -13   2       20.73       20.79      3.87 o 
   0 -13   2       11.52        9.93      3.13 o 
   1 -13   2        8.75       10.09      2.32 o 
   2 -13   2        1.20        0.33      2.29 o 
   3 -13   2        3.54        3.54      3.20 o 
  -4 -12   2        1.44        0.00      2.47 o 
  -3 -12   2        2.63        0.94      3.01 o 
  -2 -12   2        6.06        4.10      1.71 o 
  -1 -12   2        6.66        7.42      2.66 o 
   0 -12   2       10.00        8.49      2.27 o 
   1 -12   2       33.56       33.09      3.44 o 
   2 -12   2        8.45        5.91      3.63 o 
   3 -12   2       13.00       10.39      3.75 o 
   4 -12   2        1.86        1.21      2.36 o 
  -4 -11   2       12.04       11.41      4.26 o 
  -3 -11   2        2.59        0.12      2.41 o 
  -2 -11   2        3.08        2.70      1.59 o 
  -1 -11   2       45.63       39.47      4.32 o 
   0 -11   2        9.88        6.66      2.22 o 
   1 -11   2       46.84       50.42      8.75 o 
   2 -11   2        4.01        4.15      2.87 o 
   3 -11   2        0.90        2.91      2.59 o 
   4 -11   2        4.22        8.89      3.38 o 
  -5 -10   2        1.16        1.85      2.50 o 
  -4 -10   2       18.38       18.96      4.55 o 
  -3 -10   2        3.07        1.22      2.47 o 
  -2 -10   2       32.83       29.89      3.34 o 
  -1 -10   2      124.89      110.73     11.61 o 
   0 -10   2       53.40       59.59      3.85 o 
   1 -10   2       31.99       36.81      4.36 o 
   2 -10   2        3.64        3.72      2.87 o 
   3 -10   2       21.09       26.23      4.61 o 
   4 -10   2        1.43        0.00      1.89 o 
   5 -10   2        0.24        0.00      1.58 o 
  -5  -9   2       22.13       20.76      4.35 o 
  -4  -9   2        3.86        3.59      2.72 o 
  -3  -9   2        0.83        0.00      2.11 o 
  -2  -9   2      123.99      127.68      6.16 o 
  -1  -9   2      253.41      242.05     25.50 o 
   0  -9   2       72.69       71.02      3.82 o 
   1  -9   2       20.15       21.24      2.74 o 
   2  -9   2      107.45      116.00      8.01 o 
   3  -9   2       14.51       15.39      3.51 o 
   4  -9   2       10.53       16.20      3.41 o 
   5  -9   2        2.00        7.90      2.60 o 
  -5  -8   2        0.88        0.59      2.17 o 
  -4  -8   2        0.96        0.00      1.89 o 
  -3  -8   2       57.53       54.89      5.98 o 
  -2  -8   2       82.41       92.39      3.94 o 
  -1  -8   2      190.36      171.91     59.23 o 
   0  -8   2       76.25       87.50      5.34 o 
   1  -8   2       13.64       16.72      3.21 o 
   2  -8   2       65.80       74.99      6.14 o 
   3  -8   2        4.24        3.46      2.03 o 
   4  -8   2       22.14       27.89      3.91 o 
   5  -8   2        0.88        0.00      1.40 o 
  -5  -7   2        2.52        1.77      1.66 o 
  -4  -7   2       15.93       13.47      2.65 o 
  -3  -7   2      113.57      107.40      5.50 o 
  -2  -7   2      191.24      195.92      8.46 o 
  -1  -7   2       24.86       24.84      2.20 o 
   0  -7   2       57.64       64.45      2.71 o 
   1  -7   2      516.10      575.75     15.24 o 
   2  -7   2       40.69       41.43      4.35 o 
   3  -7   2       25.71       25.60      3.61 o 
   4  -7   2       18.73       21.06      3.16 o 
   5  -7   2        1.66        3.19      1.79 o 
  -6  -6   2        0.61        0.92      2.66 o 
  -5  -6   2       12.55        9.97      2.22 o 
  -4  -6   2       38.51       29.89      3.34 o 
  -3  -6   2        2.94        4.63      1.79 o 
  -2  -6   2       88.69       79.65      4.18 o 
  -1  -6   2       46.00       39.85      2.42 o 
   0  -6   2      649.75      709.88     11.53 o 
   1  -6   2       52.22       61.84      3.43 o 
   2  -6   2        5.44        6.14      1.20 o 
   3  -6   2       21.70       24.03      3.13 o 
   4  -6   2       13.24       15.42      2.50 o 
   5  -6   2       14.61       12.85      2.28 o 
  -6  -5   2        1.36        2.35      2.53 o 
  -5  -5   2        9.36        7.29      1.93 o 
  -4  -5   2       27.74       22.33      2.84 o 
  -3  -5   2       29.31       24.46      2.24 o 
  -2  -5   2      386.06      333.43     13.50 o 
  -1  -5   2       13.15       13.99      1.11 o 
   0  -5   2       64.21       67.91      2.08 o 
   1  -5   2     1139.28     1225.38     47.48 o 
   2  -5   2        2.22        1.46      0.59 o 
   3  -5   2        2.63        2.13      0.65 o 
   4  -5   2        4.46        5.28      1.29 o 
  -6  -4   2        2.59        0.11      2.66 o 
  -5  -4   2        7.76        9.82      3.98 o 
  -4  -4   2       25.59       25.09      3.18 o 
  -3  -4   2      194.58      157.90      7.83 o 
  -2  -4   2      426.60      406.35     20.36 o 
  -1  -4   2      726.47      720.48     26.68 o 
   0  -4   2       54.74       62.52      1.78 o 
   1  -4   2      480.46      537.98     23.64 o 
   2  -4   2       67.17       80.19      1.90 o 
   3  -4   2        5.53        5.87      0.65 o 
   4  -4   2       10.68       12.44      3.61 o 
  -6  -3   2        8.20        4.90      3.04 o 
  -5  -3   2       36.28       29.34      5.79 o 
  -4  -3   2       12.03       11.71      1.45 o 
  -3  -3   2       56.21       45.75      2.69 o 
  -2  -3   2      186.36      175.32      7.28 o 
  -1  -3   2     1754.38     1775.82     72.32 o 
   0  -3   2       58.88       68.39      3.23 o 
   1  -3   2       46.85       50.99      1.69 o 
   2  -3   2      282.75      333.96     10.38 o 
   3  -3   2      248.94      284.69     42.64 o 
   4  -3   2       35.52       43.86     10.38 o 
  -6  -2   2        9.48        9.38      3.82 o 
  -5  -2   2       32.34       31.28      5.72 o 
  -4  -2   2       10.53        9.32      3.50 o 
  -3  -2   2      196.99      185.34      9.25 o 
  -2  -2   2      347.24      351.36     15.62 o 
  -1  -2   2     3292.20     3467.59    103.53 o 
   0  -2   2     1930.90     2260.17     79.91 o 
   1  -2   2     1565.82     1731.69     94.27 o 
   2  -2   2      448.22      502.57     35.12 o 
   3  -2   2       75.83      109.97     13.95 o 
   4  -2   2        6.19       10.34      1.75 o 
  -6  -1   2        4.04        3.97      2.89 o 
  -5  -1   2        1.57        3.35      2.54 o 
  -4  -1   2       38.76       37.08      2.98 o 
  -3  -1   2       58.30       60.12      5.26 o 
  -2  -1   2      157.81      162.56      6.55 o 
  -1  -1   2      106.51      124.38     11.33 o 
   0  -1   2     2387.04     2759.98     33.94 o 
   1  -1   2      316.70      354.62     16.90 o 
   2  -1   2       77.28       83.98      3.88 o 
   3  -1   2        4.16        4.34      0.82 o 
   4  -1   2        7.85        9.85      0.78 o 
   5  -1   2       16.26       19.36      2.10 o 
   6  -1   2        6.77        6.25      1.82 o 
  -6   0   2        0.20        0.92      2.14 o 
  -5   0   2        4.41        6.99      3.27 o 
  -4   0   2       76.91       83.84     12.30 o 
  -3   0   2       30.50       26.00      2.03 o 
  -2   0   2       34.61       31.41      1.77 o 
  -1   0   2       65.06       69.80      2.58 o 
   0   0   2     1511.05     1689.94    230.19 o 
   1   0   2      379.71      466.10     17.50 o 
   2   0   2        4.84        6.67      0.53 o 
   3   0   2       33.82       39.77      2.99 o 
   4   0   2       21.21       24.68      1.65 o 
   5   0   2        4.45        4.79      1.58 o 
   6   0   2        0.56        2.17      1.51 o 
  -6   1   2        1.15        1.80      2.16 o 
  -5   1   2        1.45        2.70      2.27 o 
  -4   1   2       37.49       31.91      3.14 o 
  -3   1   2       97.92       92.03      6.44 o 
  -2   1   2       66.61       66.90      3.27 o 
  -1   1   2      167.52      191.29      5.58 o 
   0   1   2     2082.48     2634.94     17.63 o 
   1   1   2       83.25       96.93      7.83 o 
   2   1   2       72.44       87.66      3.47 o 
   3   1   2        5.44        5.46      0.76 o 
   4   1   2       13.30       12.43      1.73 o 
   5   1   2        8.02        7.73      2.08 o 
   6   1   2        1.68        3.46      1.88 o 
  -6   2   2        0.65        1.14      1.95 o 
  -5   2   2       10.12        9.02      2.23 o 
  -4   2   2       25.23       22.76      2.81 o 
  -3   2   2      148.05      125.80      4.01 o 
  -2   2   2      251.33      241.50      4.53 o 
  -1   2   2     5225.10     5298.73    297.71 o 
   0   2   2     1175.29     1366.49    139.94 o 
   1   2   2     1493.37     1724.40    163.37 o 
   2   2   2      566.81      601.41     23.08 o 
   3   2   2      103.74      109.64      3.45 o 
   4   2   2       31.77       33.42      2.67 o 
   5   2   2       41.33       39.22      4.02 o 
   6   2   2        6.31        7.26      2.51 o 
  -6   3   2        7.23        7.56      3.33 o 
  -5   3   2       13.78       14.76      2.87 o 
  -4   3   2       14.17       12.37      2.37 o 
  -3   3   2      135.24      126.36      4.85 o 
  -2   3   2      286.70      223.77      8.76 o 
  -1   3   2     2481.12     2326.66    200.26 o 
   0   3   2       66.39       68.80      5.61 o 
   1   3   2      394.49      458.79     21.26 o 
   2   3   2      324.27      336.97     17.85 o 
   3   3   2      148.73      140.71      4.03 o 
   4   3   2        7.46        6.54      1.67 o 
   5   3   2        9.39        6.77      2.37 o 
   6   3   2        3.49        2.51      2.12 o 
  -5   4   2       12.33       12.44      2.61 o 
  -4   4   2        5.57        3.93      1.32 o 
  -3   4   2       61.98       49.93      2.68 o 
  -2   4   2      142.07      118.89      4.11 o 
  -1   4   2      377.97      367.09     15.18 o 
   0   4   2       31.36       30.74      1.82 o 
   1   4   2      656.69      743.48     31.25 o 
   2   4   2      367.23      435.73     21.75 o 
   3   4   2      118.18      125.33      5.01 o 
   4   4   2        8.58       10.75      2.14 o 
   5   4   2        4.84        5.78      2.53 o 
   6   4   2        1.76        1.82      2.22 o 
  -6   5   2        1.16        2.89      2.75 o 
  -5   5   2        6.57       14.00      4.21 o 
  -4   5   2        0.11        0.14      0.96 o 
  -3   5   2        6.80        4.12      1.52 o 
  -2   5   2       16.67       13.91      0.88 o 
  -1   5   2       37.41       32.25      2.06 o 
   0   5   2        5.85        6.91      0.98 o 
   1   5   2      762.16      822.43     31.53 o 
   2   5   2        8.54        9.60      1.22 o 
   3   5   2        2.66        5.08      1.72 o 
   4   5   2       92.50       91.93      5.04 o 
   5   5   2        0.11        0.14      1.97 o 
   6   5   2        0.24        0.00      2.11 o 
  -6   6   2        0.06        1.20      2.54 o 
  -5   6   2       21.55       20.80      5.12 o 
  -4   6   2       92.71       74.07      4.82 o 
  -3   6   2       47.40       34.86      3.21 o 
  -2   6   2       51.02       43.58      2.17 o 
  -1   6   2        8.58        7.60      1.21 o 
   0   6   2      359.44      400.27     13.29 o 
   1   6   2       76.93       79.96      3.94 o 
   2   6   2       53.80       57.06      2.51 o 
   3   6   2        0.16        1.26      1.04 o 
   4   6   2        5.79        8.71      2.31 o 
   5   6   2       10.43       13.94      3.90 o 
   6   6   2        3.85        5.94      3.47 o 
  -5   7   2        0.02        1.89      2.88 o 
  -4   7   2       44.88       38.47      6.52 o 
  -3   7   2      128.89      100.12      5.26 o 
  -2   7   2       11.35        7.85      1.10 o 
  -1   7   2       14.03       12.42      2.61 o 
   0   7   2       63.55       65.40      3.10 o 
   1   7   2       44.27       41.41      2.11 o 
   2   7   2       71.34       80.70      3.58 o 
   3   7   2       48.04       58.52      6.96 o 
   4   7   2       33.78       33.16      5.52 o 
   5   7   2        5.63        4.91      3.08 o 
   6   7   2        5.72        4.88      3.36 o 
  -5   8   2        3.50        3.98      3.34 o 
  -4   8   2        0.29        3.15      2.78 o 
  -3   8   2       85.43       70.60      4.63 o 
  -2   8   2       15.92       13.52      1.74 o 
  -1   8   2       16.52       19.40      2.27 o 
   0   8   2      106.35      104.97      5.42 o 
   1   8   2       21.04       18.38      2.47 o 
   2   8   2      111.93      141.79      6.68 o 
   3   8   2        4.33        7.83      1.73 o 
   4   8   2        9.33       12.48      3.90 o 
   5   8   2        1.45        1.09      2.59 o 
  -5   9   2        4.63        2.96      3.64 o 
  -4   9   2        2.82        4.80      3.14 o 
  -3   9   2        8.56        3.96      3.30 o 
  -2   9   2      231.37      229.99     12.83 o 
  -1   9   2      261.91      252.53     16.42 o 
   0   9   2       17.41       19.65      1.64 o 
   1   9   2       56.59       63.89      2.66 o 
   2   9   2       33.90       37.63      2.92 o 
   3   9   2       23.76       29.87      6.85 o 
   4   9   2        9.99       12.44      4.20 o 
   5   9   2        0.51        0.00      2.26 o 
  -5  10   2        3.42        1.87      3.18 o 
  -4  10   2        5.49        6.87      4.26 o 
  -3  10   2        8.47        6.04      1.51 o 
  -2  10   2       10.76        9.79      2.35 o 
  -1  10   2      107.81       99.61      9.12 o 
   0  10   2       59.80       68.95      5.96 o 
   1  10   2        2.98        0.42      1.16 o 
   2  10   2        7.90       11.12      2.42 o 
   3  10   2       13.45       17.85      3.01 o 
   4  10   2        2.73        1.57      1.66 o 
   5  10   2        2.27        0.00      2.32 o 
  -4  11   2        6.40        3.46      3.90 o 
  -3  11   2        6.13        5.88      2.27 o 
  -2  11   2       33.13       34.20      3.80 o 
  -1  11   2       15.13       13.23      2.96 o 
   0  11   2      242.56      258.16     17.44 o 
   1  11   2       17.23       16.16      2.68 o 
   2  11   2       22.53       25.31      4.31 o 
   3  11   2       20.07       27.65      4.73 o 
   4  11   2        0.57        2.37      1.91 o 
  -4  12   2        3.91        5.95      4.40 o 
  -3  12   2       21.37       21.36      3.15 o 
  -2  12   2       17.99       19.07      3.25 o 
  -1  12   2       31.50       25.29      4.20 o 
   0  12   2        0.98        4.20      1.99 o 
   1  12   2       19.98       22.71      3.09 o 
   2  12   2        7.35        5.97      2.95 o 
   3  12   2        1.39        2.49      2.89 o 
   4  12   2        6.81        7.43      3.48 o 
  -3  13   2        4.98        2.05      1.90 o 
  -2  13   2        6.18        4.72      2.32 o 
  -1  13   2       40.30       39.32      4.53 o 
   0  13   2       62.24       62.83      5.91 o 
   1  13   2        1.11        0.76      1.71 o 
   2  13   2        6.10        6.64      3.04 o 
   3  13   2       15.28       22.46      4.76 o 
  -2  14   2        2.76        1.73      2.06 o 
  -1  14   2       20.85       21.57      3.77 o 
   0  14   2       11.18       12.52      4.88 o 
   1  14   2       15.59       18.08      3.36 o 
   2  14   2       12.49       14.81      3.94 o 
  -1  15   2       14.10       16.58      3.60 o 
   0  15   2        5.10        2.94      3.77 o 
   1  15   2       17.05       22.08      3.62 o 
   0 -15   3        1.40        4.07      2.45 o 
  -2 -14   3        3.45        1.63      2.05 o 
  -1 -14   3       16.47       15.58      3.60 o 
   0 -14   3        5.45        6.94      2.80 o 
   1 -14   3        2.06        1.56      1.61 o 
   2 -14   3        8.63       12.31      4.47 o 
  -3 -13   3        0.02        0.00      2.58 o 
  -2 -13   3        2.00        4.22      2.23 o 
  -1 -13   3       12.16        8.72      2.96 o 
   0 -13   3        2.34        4.95      2.39 o 
   1 -13   3       14.76       16.59      2.82 o 
   2 -13   3        5.38        2.71      3.16 o 
   3 -13   3       21.01       27.38      5.84 o 
  -3 -12   3        4.63        2.46      3.17 o 
  -2 -12   3        2.42        1.75      1.54 o 
  -1 -12   3        3.62        2.59      1.90 o 
   0 -12   3       44.57       40.61      3.73 o 
   1 -12   3       32.28       31.64      3.41 o 
   2 -12   3       34.70       41.50      6.58 o 
   3 -12   3        6.53        3.99      2.72 o 
   4 -12   3        5.47        5.65      3.29 o 
  -4 -11   3        1.40        0.37      2.82 o 
  -3 -11   3       17.10       14.45      4.46 o 
  -2 -11   3       20.65       19.87      2.68 o 
  -1 -11   3       28.33       31.44      3.99 o 
   0 -11   3       59.06       58.06      4.16 o 
   1 -11   3       25.98       29.69      3.19 o 
   2 -11   3       10.50        8.33      3.55 o 
   3 -11   3        0.73        0.00      1.93 o 
   4 -11   3        9.62        9.40      3.39 o 
  -4 -10   3       17.74       18.72      4.55 o 
  -3 -10   3       20.77       18.78      4.55 o 
  -2 -10   3        5.64        4.54      2.90 o 
  -1 -10   3      148.41      136.09     13.08 o 
   0 -10   3       40.05       38.97      3.32 o 
   1 -10   3        8.11       12.24      2.23 o 
   2 -10   3        9.43        7.25      3.30 o 
   3 -10   3        2.02        3.24      2.44 o 
   4 -10   3       22.70       26.85      4.62 o 
   5 -10   3        5.32        8.65      3.00 o 
  -5  -9   3       19.19       20.50      4.37 o 
  -4  -9   3        5.19        9.79      3.53 o 
  -3  -9   3        2.58        3.00      2.61 o 
  -2  -9   3      104.38       92.59      9.89 o 
  -1  -9   3        6.90        6.50      2.91 o 
   0  -9   3      200.10      202.90      6.37 o 
   1  -9   3       35.68       44.01      7.89 o 
   2  -9   3       80.00       87.20      7.14 o 
   3  -9   3       11.19       10.94      3.08 o 
   4  -9   3        2.50        5.21      2.35 o 
   5  -9   3        6.23        5.62      2.54 o 
  -5  -8   3        2.56        5.35      2.81 o 
  -4  -8   3       10.65       13.42      3.73 o 
  -3  -8   3       18.18       16.68      3.88 o 
  -2  -8   3      327.89      331.19     11.98 o 
  -1  -8   3      102.17       88.12     16.79 o 
   0  -8   3       63.75       67.21      3.06 o 
   1  -8   3       13.67       14.38      3.66 o 
   2  -8   3       51.54       50.72      5.33 o 
   3  -8   3       81.58       84.89      6.34 o 
   4  -8   3        3.61        4.55      2.36 o 
   5  -8   3        0.03        0.39      1.58 o 
  -5  -7   3       11.40       10.02      2.98 o 
  -4  -7   3       12.59       13.52      3.53 o 
  -3  -7   3      179.85      177.78      9.65 o 
  -2  -7   3      355.75      330.55     15.75 o 
  -1  -7   3       52.33       51.97      2.57 o 
   0  -7   3      375.91      401.98      8.50 o 
   1  -7   3       47.96       51.16      3.51 o 
   2  -7   3       11.94       15.21      3.26 o 
   3  -7   3      104.24      106.33      6.47 o 
   4  -7   3       11.82        8.77      2.52 o 
   5  -7   3        3.74        6.39      2.05 o 
  -5  -6   3        3.73        3.93      1.75 o 
  -4  -6   3       83.00       76.60      5.72 o 
  -3  -6   3      127.48      118.82      7.53 o 
  -2  -6   3       64.84       53.85      3.82 o 
  -1  -6   3       70.52       61.11      3.29 o 
   0  -6   3       60.33       70.96      3.92 o 
   1  -6   3      225.62      244.01      6.51 o 
   2  -6   3       62.03       66.24      7.57 o 
   3  -6   3       23.08       26.84      2.46 o 
   4  -6   3       10.50       10.67      2.37 o 
   5  -6   3       16.56       20.77      2.81 o 
   6  -6   3        4.68        3.60      1.62 o 
  -6  -5   3        2.25        2.18      2.87 o 
  -5  -5   3        5.31        4.52      1.64 o 
  -4  -5   3       25.58       21.18      2.84 o 
  -3  -5   3      325.99      278.80      9.27 o 
  -2  -5   3       85.29       66.97      5.05 o 
  -1  -5   3      158.52      156.98      5.60 o 
   0  -5   3      461.54      518.31      5.84 o 
   1  -5   3     1208.68     1224.12     13.05 o 
   2  -5   3      134.67      153.41      8.14 o 
   3  -5   3        6.14        8.50      1.25 o 
   4  -5   3       64.14       66.07      4.17 o 
   5  -5   3        1.84        1.88      1.28 o 
   6  -5   3        9.45        9.14      1.90 o 
  -6  -4   3        3.97        1.09      2.35 o 
  -5  -4   3        2.85        3.87      2.85 o 
  -4  -4   3        9.93        7.49      1.85 o 
  -3  -4   3       26.06       24.34      1.62 o 
  -2  -4   3      752.61      730.88     13.65 o 
  -1  -4   3      799.43      798.53     31.13 o 
   0  -4   3     1262.01     1385.19     33.34 o 
   1  -4   3       88.84       92.89      3.32 o 
   2  -4   3       85.43       84.77      3.95 o 
   3  -4   3      122.48      139.55     10.49 o 
   4  -4   3       30.92       28.44      2.63 o 
   5  -4   3       12.06       14.51      2.13 o 
   6  -4   3       20.12       21.97      2.35 o 
  -6  -3   3        3.39        3.46      2.94 o 
  -5  -3   3        5.57        7.78      3.29 o 
  -4  -3   3       16.82       13.37      1.43 o 
  -3  -3   3       20.08       19.36      1.74 o 
  -2  -3   3      388.42      376.46     17.04 o 
  -1  -3   3     1104.40     1045.64     49.48 o 
   0  -3   3      143.04      154.29      7.88 o 
   1  -3   3       89.35      105.93      5.52 o 
   2  -3   3      294.69      351.87     14.42 o 
   3  -3   3      219.49      263.37     19.39 o 
   4  -3   3       84.74       95.25      8.01 o 
   5  -3   3       27.18       26.48      2.47 o 
   6  -3   3       10.94       14.73      2.07 o 
  -6  -2   3        1.65        0.45      1.92 o 
  -5  -2   3       10.60        6.73      3.23 o 
  -4  -2   3        5.19        5.27      2.63 o 
  -3  -2   3      203.21      199.14     13.06 o 
  -2  -2   3      506.36      508.00     26.57 o 
  -1  -2   3     1022.27     1025.49     20.71 o 
   0  -2   3     1477.66     1718.02     43.95 o 
   1  -2   3      725.65      816.96     47.41 o 
   2  -2   3      309.42      325.65     26.09 o 
   3  -2   3      103.59       97.41      6.95 o 
   4  -2   3        5.47        7.59      1.14 o 
   5  -2   3       34.84       35.45      2.73 o 
   6  -2   3        4.13        3.58      1.50 o 
  -6  -1   3        0.02        2.51      2.42 o 
  -5  -1   3        3.19        2.41      2.29 o 
  -4  -1   3       44.27       38.77      5.47 o 
  -3  -1   3       25.19       17.77      3.42 o 
  -2  -1   3      958.66      922.17     42.31 o 
  -1  -1   3       38.56       37.50      3.01 o 
   0  -1   3     1699.15     1985.19     79.73 o 
   1  -1   3     3152.24     3703.54    359.18 o 
   2  -1   3       79.93       91.73      4.47 o 
   3  -1   3       25.28       25.77      1.56 o 
   4  -1   3        8.58       12.79      1.48 o 
   5  -1   3       34.67       43.82      3.24 o 
   6  -1   3        6.45        8.06      2.01 o 
  -6   0   3        0.49        0.86      2.01 o 
  -5   0   3        1.10        0.00      1.42 o 
  -4   0   3        5.91        5.60      1.71 o 
  -3   0   3       23.67       28.43      2.46 o 
  -2   0   3       12.64       13.47      0.82 o 
  -1   0   3      220.73      222.74     10.75 o 
   0   0   3     2058.45     2362.94    199.74 o 
   1   0   3      990.64     1275.73     19.85 o 
   2   0   3      771.11      935.90     31.47 o 
   3   0   3       24.83       31.82      1.53 o 
   4   0   3       28.00       27.45      2.41 o 
   5   0   3        1.01        0.80      1.21 o 
   6   0   3        0.21        1.27      1.58 o 
  -6   1   3        3.10        6.91      3.21 o 
  -5   1   3        4.25        5.51      2.76 o 
  -4   1   3       27.98       25.00      2.90 o 
  -3   1   3        5.09        5.53      1.51 o 
  -2   1   3      806.05      705.24     31.74 o 
  -1   1   3       55.64       53.81      1.63 o 
   0   1   3     2404.75     2488.56    406.70 o 
   1   1   3     2629.83     3174.92    588.51 o 
   2   1   3       97.71      101.14      7.03 o 
   3   1   3       13.76       15.88      1.15 o 
   4   1   3       40.47       45.93      2.37 o 
   5   1   3       52.42       56.82      4.37 o 
   6   1   3        2.58        1.96      1.85 o 
  -6   2   3       10.34       11.81      3.84 o 
  -5   2   3       29.53       27.63      3.40 o 
  -4   2   3        3.56        3.72      1.54 o 
  -3   2   3      259.58      221.73      6.50 o 
  -2   2   3      874.04      763.66     30.05 o 
  -1   2   3     1270.08     1287.46     60.26 o 
   0   2   3     1782.59     2046.34    195.65 o 
   1   2   3      621.23      695.35     45.37 o 
   2   2   3      318.22      345.97     12.81 o 
   3   2   3       61.29       50.02      2.01 o 
   4   2   3        2.32        1.02      1.09 o 
   5   2   3       17.59       18.25      3.10 o 
   6   2   3        4.59        3.59      2.11 o 
  -6   3   3        0.93        0.91      1.88 o 
  -5   3   3       12.83       12.81      2.62 o 
  -4   3   3       18.15       15.38      2.50 o 
  -3   3   3        1.69        1.82      0.97 o 
  -2   3   3      432.50      339.80     25.22 o 
  -1   3   3       69.46       66.40      4.50 o 
   0   3   3      361.25      367.10     23.26 o 
   1   3   3       82.42       92.28      4.31 o 
   2   3   3      368.33      396.94     10.27 o 
   3   3   3      124.79      122.34      6.49 o 
   4   3   3       21.03       23.43      2.58 o 
   5   3   3        4.72        4.34      2.29 o 
   6   3   3       23.49       19.73      3.78 o 
  -5   4   3        2.81        1.56      1.52 o 
  -4   4   3       17.49       17.36      2.15 o 
  -3   4   3       78.14       66.50      3.19 o 
  -2   4   3      731.89      642.95     32.92 o 
  -1   4   3      416.42      384.62     23.36 o 
   0   4   3      171.74      177.49      8.77 o 
   1   4   3      306.67      343.10     19.94 o 
   2   4   3       29.98       26.14      1.96 o 
   3   4   3      164.60      160.75      5.61 o 
   4   4   3       17.80       14.82      2.36 o 
   5   4   3       29.25       34.18      4.76 o 
   6   4   3       17.23       18.54      4.11 o 
  -6   5   3        0.72        1.07      2.53 o 
  -5   5   3        2.69        1.40      2.14 o 
  -4   5   3       42.70       37.47      2.76 o 
  -3   5   3       39.90       34.88      2.33 o 
  -2   5   3      600.46      509.65     18.31 o 
  -1   5   3       52.17       47.78      2.23 o 
   0   5   3       87.75       91.59      3.78 o 
   1   5   3     1343.69     1506.63     55.01 o 
   2   5   3       26.85       30.15      1.81 o 
   3   5   3        1.32        2.27      1.37 o 
   4   5   3        1.93        2.18      1.59 o 
   5   5   3       14.29       16.62      3.84 o 
   6   5   3       18.44       20.81      4.43 o 
  -6   6   3        1.52        2.77      2.84 o 
  -5   6   3        2.91        4.85      3.17 o 
  -4   6   3       15.25        8.61      3.22 o 
  -3   6   3       63.15       50.16      3.82 o 
  -2   6   3      101.04       92.04      5.99 o 
  -1   6   3       54.11       46.45      2.37 o 
   0   6   3      520.59      559.29     28.56 o 
   1   6   3      133.81      138.41      6.69 o 
   2   6   3       20.68       25.80      1.95 o 
   3   6   3       10.40       11.01      2.20 o 
   4   6   3       27.77       28.88      3.45 o 
   5   6   3       21.88       23.18      4.64 o 
   6   6   3        6.87        7.38      3.46 o 
  -5   7   3        5.66        5.45      3.48 o 
  -4   7   3       17.85       15.13      4.81 o 
  -3   7   3       71.16       54.50      4.13 o 
  -2   7   3      216.94      202.39     11.04 o 
  -1   7   3       23.74       23.37      2.07 o 
   0   7   3       80.62       77.90      3.41 o 
   1   7   3      537.69      586.12     37.80 o 
   2   7   3       19.28       22.24      1.89 o 
   3   7   3       22.45       21.19      2.26 o 
   4   7   3        9.60       12.59      2.80 o 
   5   7   3        0.28        0.67      2.25 o 
  -5   8   3        2.55        4.61      3.27 o 
  -4   8   3        2.03        1.49      2.27 o 
  -3   8   3       24.39       21.46      3.15 o 
  -2   8   3      162.88      152.65     12.67 o 
  -1   8   3      169.65      182.51      7.48 o 
   0   8   3       98.91      108.59      5.31 o 
   1   8   3        8.47        8.78      1.11 o 
   2   8   3      174.56      194.02      9.62 o 
   3   8   3       41.01       41.07      3.06 o 
   4   8   3       42.66       36.22      5.76 o 
   5   8   3        1.31        1.58      2.61 o 
  -5   9   3       14.19       21.44      6.18 o 
  -4   9   3        2.35        2.42      3.23 o 
  -3   9   3        0.93        0.00      2.13 o 
  -2   9   3      134.71      125.19     11.90 o 
  -1   9   3      152.42      155.77     12.43 o 
   0   9   3       44.80       46.10      2.23 o 
   1   9   3       24.78       27.92      1.91 o 
   2   9   3      127.12      136.72      4.94 o 
   3   9   3       12.26       13.08      3.93 o 
   4   9   3        7.30        7.32      3.71 o 
   5   9   3        7.47       11.27      4.29 o 
  -4  10   3       19.37       21.34      5.88 o 
  -3  10   3        7.47        4.37      3.37 o 
  -2  10   3       16.63       16.32      4.20 o 
  -1  10   3      105.04      109.49     10.90 o 
   0  10   3       77.47       84.73      7.06 o 
   1  10   3       29.34       31.32      2.85 o 
   2  10   3        5.96        7.97      2.95 o 
   3  10   3       28.52       34.77      5.27 o 
   4  10   3        4.79        4.89      2.20 o 
   5  10   3        0.10        0.00      2.41 o 
  -4  11   3        7.20        7.59      4.54 o 
  -3  11   3       24.36       21.76      2.56 o 
  -2  11   3        7.07        5.75      2.13 o 
  -1  11   3       77.14       71.69      5.70 o 
   0  11   3       22.89       22.48      2.76 o 
   1  11   3       49.22       51.25      3.95 o 
   2  11   3       11.09       13.26      3.49 o 
   3  11   3        4.73        3.79      2.52 o 
   4  11   3        4.66        4.68      2.25 o 
  -4  12   3        0.63        1.43      3.46 o 
  -3  12   3        2.08        0.21      1.37 o 
  -2  12   3        1.45        0.44      1.60 o 
  -1  12   3        0.95        1.07      1.66 o 
   0  12   3       15.10       16.71      3.11 o 
   1  12   3       18.82       22.39      3.06 o 
   2  12   3        9.93        8.30      3.11 o 
   3  12   3        7.55       11.58      3.84 o 
   4  12   3        4.42        5.38      3.25 o 
  -3  13   3        9.93        7.57      3.72 o 
  -2  13   3        4.12        2.75      2.02 o 
  -1  13   3       35.28       33.32      6.16 o 
   0  13   3       25.71       25.09      7.47 o 
   1  13   3        5.85        1.16      3.24 o 
   2  13   3        7.71        7.29      3.17 o 
   3  13   3        6.70        7.71      3.56 o 
  -2  14   3       10.22        9.64      3.33 o 
  -1  14   3        9.32        9.26      2.93 o 
   0  14   3        8.28       12.77      4.83 o 
   1  14   3        2.09        1.33      1.84 o 
   2  14   3       26.39       27.90      4.73 o 
  -1  15   3        6.16        8.29      2.98 o 
   0  15   3        6.08        3.54      3.73 o 
   1  15   3        1.47        3.17      2.24 o 
  -2 -14   4        1.20        0.57      1.79 o 
  -1 -14   4       13.72       14.56      3.52 o 
   0 -14   4        0.27        1.34      1.87 o 
   1 -14   4        3.86        4.52      4.03 o 
   2 -14   4       10.30        9.70      4.34 o 
  -3 -13   4        3.95        2.82      3.13 o 
  -2 -13   4        8.21        7.39      2.65 o 
  -1 -13   4       10.91        8.80      2.71 o 
   0 -13   4       11.41       16.16      3.50 o 
   1 -13   4       14.76       15.96      2.90 o 
   2 -13   4        7.03        7.54      3.76 o 
   3 -13   4        3.10        2.34      2.52 o 
  -3 -12   4        0.65        1.92      3.06 o 
  -2 -12   4        5.92        3.19      2.03 o 
  -1 -12   4        2.55        1.62      1.70 o 
   0 -12   4        8.35        6.86      2.14 o 
   1 -12   4       21.09       24.88      3.12 o 
   2 -12   4        7.28        7.35      3.78 o 
   3 -12   4       28.23       26.55      5.25 o 
  -4 -11   4        1.32        1.85      2.79 o 
  -3 -11   4        3.43        0.49      2.62 o 
  -2 -11   4       11.13       10.18      2.07 o 
  -1 -11   4        7.50        6.56      2.28 o 
   0 -11   4       42.10       38.45      3.51 o 
   1 -11   4        2.30        3.74      1.62 o 
   2 -11   4       19.83       27.02      5.51 o 
   3 -11   4        1.50        2.52      2.59 o 
   4 -11   4        2.09        2.02      2.45 o 
  -4 -10   4        3.42        2.24      2.60 o 
  -3 -10   4        8.84        6.58      3.42 o 
  -2 -10   4       47.75       36.63      3.49 o 
  -1 -10   4       23.67       22.34      3.27 o 
   0 -10   4       52.95       54.56      6.88 o 
   1 -10   4       11.53       12.71      3.46 o 
   2 -10   4       11.88       12.23      3.83 o 
   3 -10   4       16.02       16.72      4.22 o 
   4 -10   4       16.53       14.36      3.72 o 
  -5  -9   4        1.49        3.26      2.64 o 
  -4  -9   4        2.88        2.41      2.53 o 
  -3  -9   4        2.99        3.38      2.77 o 
  -2  -9   4       15.56       14.30      2.45 o 
  -1  -9   4       85.80       70.05      4.79 o 
   0  -9   4        5.97        4.32      1.60 o 
   1  -9   4       12.17       18.40      2.31 o 
   2  -9   4       22.67       20.05      4.20 o 
   3  -9   4       88.06       91.10      7.28 o 
   4  -9   4        5.93        6.60      2.77 o 
   5  -9   4        3.38        7.38      2.65 o 
  -5  -8   4        5.51        1.78      2.24 o 
  -4  -8   4       48.53       46.69      5.64 o 
  -3  -8   4       25.05       31.76      4.99 o 
  -2  -8   4      130.19      120.89      9.18 o 
  -1  -8   4      107.17      111.91      3.93 o 
   0  -8   4       51.81       63.96      3.05 o 
   1  -8   4       84.90       86.59      7.06 o 
   2  -8   4       12.73       13.61      3.58 o 
   3  -8   4       16.57       19.33      3.80 o 
   4  -8   4       45.40       57.25      5.28 o 
   5  -8   4        3.33        6.19      2.38 o 
  -5  -7   4       11.11        9.05      2.88 o 
  -4  -7   4       12.94       12.99      3.42 o 
  -3  -7   4      236.61      229.11     10.87 o 
  -2  -7   4       90.04       84.94      4.14 o 
  -1  -7   4       27.89       28.52      2.09 o 
   0  -7   4      470.84      538.00     23.66 o 
   1  -7   4       19.39       16.96      2.39 o 
   2  -7   4        6.13        6.36      2.17 o 
   3  -7   4       42.44       41.33      4.51 o 
   4  -7   4        1.07        1.93      1.79 o 
   5  -7   4        1.32        0.00      1.24 o 
  -5  -6   4        0.74        2.13      1.97 o 
  -4  -6   4       11.83       12.58      3.18 o 
  -3  -6   4      382.09      375.55     12.96 o 
  -2  -6   4      135.11      112.66      3.47 o 
  -1  -6   4       47.42       45.25      2.25 o 
   0  -6   4      161.63      158.10      3.61 o 
   1  -6   4      181.18      191.86      7.85 o 
   2  -6   4       27.79       30.45      2.65 o 
   3  -6   4        4.73        6.11      2.23 o 
   4  -6   4       20.04       25.36      3.36 o 
   5  -6   4        3.34        4.48      1.82 o 
   6  -6   4        0.55        0.72      1.29 o 
  -5  -5   4       17.59       17.10      2.81 o 
  -4  -5   4       78.51       75.70      5.76 o 
  -3  -5   4      228.76      188.14      8.71 o 
  -2  -5   4      317.25      287.14     27.11 o 
  -1  -5   4      495.63      463.50     19.41 o 
   0  -5   4      529.82      579.24      9.85 o 
   1  -5   4       91.89       99.43      5.83 o 
   2  -5   4       75.40       86.07      4.70 o 
   3  -5   4       33.65       35.37      2.44 o 
   4  -5   4       12.84       16.89      2.68 o 
   5  -5   4        7.15        7.77      2.08 o 
   6  -5   4        2.98        0.78      1.34 o 
  -5  -4   4        8.42        8.73      3.77 o 
  -4  -4   4       80.34       71.75     13.78 o 
  -3  -4   4        6.80        7.94      1.22 o 
  -2  -4   4      534.18      510.20     55.96 o 
  -1  -4   4      956.96      973.22     43.98 o 
   0  -4   4     1374.54     1464.81     46.27 o 
   1  -4   4      674.36      658.15      8.89 o 
   2  -4   4      132.10      145.84     10.19 o 
   3  -4   4       78.43       82.29      9.61 o 
   4  -4   4       19.19       18.18      2.59 o 
   5  -4   4       17.76       16.04      2.46 o 
   6  -4   4        3.47        2.32      1.41 o 
  -5  -3   4        0.80        1.10      2.12 o 
  -4  -3   4        2.30        2.17      1.27 o 
  -3  -3   4       29.16       27.69      2.30 o 
  -2  -3   4      219.41      202.41      6.58 o 
  -1  -3   4      811.86      793.19     38.77 o 
   0  -3   4      143.13      150.38      4.99 o 
   1  -3   4      418.74      457.40     16.86 o 
   2  -3   4      420.50      461.48     35.69 o 
   3  -3   4       76.37       91.04     10.48 o 
   4  -3   4       50.66       46.55      3.31 o 
   5  -3   4       71.38       68.05      4.07 o 
   6  -3   4        5.14        6.22      1.84 o 
  -6  -2   4        1.19        1.01      2.20 o 
  -5  -2   4        4.45        2.59      2.33 o 
  -4  -2   4       31.42       22.97      4.49 o 
  -3  -2   4       25.64       20.68      2.16 o 
  -2  -2   4       13.52       14.23      1.10 o 
  -1  -2   4      489.34      459.75     16.62 o 
   0  -2   4      273.57      290.33     10.09 o 
   1  -2   4      108.16      111.01      2.73 o 
   2  -2   4      360.74      351.54     34.82 o 
   3  -2   4       83.96       87.65      7.08 o 
   4  -2   4       70.28       64.37      3.74 o 
   5  -2   4       16.09       17.09      2.30 o 
   6  -2   4        0.79        0.97      1.22 o 
  -6  -1   4        3.04        4.87      3.04 o 
  -5  -1   4        3.71        6.80      3.05 o 
  -4  -1   4       31.94       27.35      4.75 o 
  -3  -1   4       73.12       74.71      4.18 o 
  -2  -1   4      437.46      481.88     21.28 o 
  -1  -1   4      481.93      541.50     27.69 o 
   0  -1   4     1040.82     1072.59     59.67 o 
   1  -1   4      434.85      557.82     10.01 o 
   2  -1   4      217.20      231.41     16.40 o 
   3  -1   4       32.55       36.74      1.48 o 
   4  -1   4       70.32       74.51      4.04 o 
   5  -1   4        1.34        4.20      1.58 o 
   6  -1   4       11.27       20.16      2.95 o 
  -6   0   4        0.05        2.58      2.29 o 
  -5   0   4        0.39        0.54      1.75 o 
  -4   0   4       15.96       14.33      3.62 o 
  -3   0   4       77.62       87.84      6.13 o 
  -2   0   4      274.15      302.67     11.28 o 
  -1   0   4      205.50      203.03     10.41 o 
   0   0   4     3328.06     3982.78     93.43 o 
   1   0   4      145.96      203.00      5.98 o 
   2   0   4       11.79       13.88      0.79 o 
   3   0   4       56.24       69.20      2.69 o 
   4   0   4       12.96       14.13      1.78 o 
   5   0   4       67.29       76.76      4.83 o 
   6   0   4        1.28        0.43      1.39 o 
  -6   1   4        8.61        7.37      2.93 o 
  -5   1   4        7.47        6.40      2.70 o 
  -4   1   4       44.19       43.63      3.53 o 
  -3   1   4       50.51       50.04      6.09 o 
  -2   1   4      673.52      701.11     29.23 o 
  -1   1   4      556.24      600.37      8.75 o 
   0   1   4      824.35      893.34    152.92 o 
   1   1   4      747.68      784.50     84.74 o 
   2   1   4       94.37      112.73      7.96 o 
   3   1   4       94.04       95.50      5.02 o 
   4   1   4       64.64       65.57      3.35 o 
   5   1   4        6.93        9.31      2.41 o 
   6   1   4       14.85       21.38      3.48 o 
  -6   2   4        1.82        2.81      2.17 o 
  -5   2   4        2.14        3.28      1.51 o 
  -4   2   4       19.26       12.98      2.35 o 
  -3   2   4       99.98       88.40      3.50 o 
  -2   2   4        0.11        0.19      0.42 o 
  -1   2   4      391.55      388.89     21.37 o 
   0   2   4      379.12      372.47     50.95 o 
   1   2   4        4.62        7.49      1.61 o 
   2   2   4      114.96      119.57      6.30 o 
   3   2   4      148.17      147.25      6.95 o 
   4   2   4       78.53       74.74      5.33 o 
   5   2   4       17.27       15.27      3.05 o 
   6   2   4        0.31        0.95      1.66 o 
  -6   3   4        2.05        0.00      2.01 o 
  -5   3   4        5.71        2.46      1.57 o 
  -4   3   4       14.32       11.97      2.23 o 
  -3   3   4        2.28        1.93      0.90 o 
  -2   3   4       31.87       32.03      2.55 o 
  -1   3   4     1214.07     1115.11     53.86 o 
   0   3   4      105.54      123.95     12.08 o 
   1   3   4      440.28      491.08     20.91 o 
   2   3   4      150.85      170.46      5.88 o 
   3   3   4      121.21      126.68      4.67 o 
   4   3   4      145.66      140.51      5.40 o 
   5   3   4       86.42       89.86      6.44 o 
   6   3   4        2.48        3.02      2.07 o 
  -5   4   4        3.27        1.63      1.61 o 
  -4   4   4       25.69       24.87      2.44 o 
  -3   4   4       24.84       23.18      3.26 o 
  -2   4   4      360.32      309.62     17.82 o 
  -1   4   4     1180.38     1078.41     71.10 o 
   0   4   4     2137.61     2347.54    146.31 o 
   1   4   4      184.80      195.64      8.44 o 
   2   4   4      237.63      235.09      4.18 o 
   3   4   4        4.74        4.77      1.53 o 
   4   4   4       20.22       19.28      2.61 o 
   5   4   4        2.12        1.90      2.31 o 
   6   4   4        7.53       10.45      3.21 o 
  -6   5   4        1.08        0.00      2.23 o 
  -5   5   4       19.07       14.00      4.29 o 
  -4   5   4       81.08       74.13      4.90 o 
  -3   5   4      249.95      202.23     13.35 o 
  -2   5   4      304.46      268.90     11.64 o 
  -1   5   4       73.15       60.56      2.54 o 
   0   5   4      699.40      779.77     47.16 o 
   1   5   4      784.16      805.14     36.60 o 
   2   5   4      206.43      226.23      9.36 o 
   3   5   4        8.96       11.34      1.55 o 
   4   5   4       57.17       59.39      4.21 o 
   5   5   4        7.27        8.12      3.13 o 
   6   5   4        0.77        1.63      2.40 o 
  -5   6   4        0.10        1.31      2.50 o 
  -4   6   4       58.45       51.35      6.90 o 
  -3   6   4       64.50       53.43      4.08 o 
  -2   6   4        3.48        1.62      0.70 o 
  -1   6   4      109.85       98.41      8.05 o 
   0   6   4      153.15      167.02      6.10 o 
   1   6   4      211.78      235.66      9.46 o 
   2   6   4       70.22       79.84      2.91 o 
   3   6   4       32.66       39.39      3.92 o 
   4   6   4       14.56       15.86      2.84 o 
   5   6   4       12.23       18.39      4.34 o 
   6   6   4        4.65       11.55      3.94 o 
  -5   7   4        9.90        8.25      4.31 o 
  -4   7   4        3.45        0.71      2.48 o 
  -3   7   4      190.88      146.18     14.07 o 
  -2   7   4      261.82      239.19     10.87 o 
  -1   7   4       38.55       36.56      2.34 o 
   0   7   4      359.94      383.50     19.83 o 
   1   7   4       22.60       21.37      5.27 o 
   2   7   4       15.90       17.02      1.72 o 
   3   7   4      106.29      124.20      4.91 o 
   4   7   4       10.70        7.88      2.45 o 
   5   7   4        6.74        6.46      3.42 o 
  -5   8   4        3.42        6.43      3.77 o 
  -4   8   4       12.16       12.06      4.04 o 
  -3   8   4       21.20       17.99      4.96 o 
  -2   8   4      283.80      281.63     24.31 o 
  -1   8   4       72.86       82.32      8.06 o 
   0   8   4       45.37       51.34      2.94 o 
   1   8   4       28.64       27.95      1.96 o 
   2   8   4       46.09       55.70      3.19 o 
   3   8   4       87.43       88.28      4.14 o 
   4   8   4       10.34        7.92      3.73 o 
   5   8   4        1.50        1.44      2.71 o 
  -5   9   4        3.76        1.49      3.32 o 
  -4   9   4        8.08        7.11      3.92 o 
  -3   9   4        2.26        0.00      2.22 o 
  -2   9   4       42.12       43.50      5.38 o 
  -1   9   4       51.14       43.24      4.09 o 
   0   9   4      179.14      200.19     12.79 o 
   1   9   4       31.21       34.55      2.08 o 
   2   9   4       75.15       85.68      3.99 o 
   3   9   4       34.54       34.38      6.76 o 
   4   9   4        1.95        2.29      2.74 o 
   5   9   4        2.09        3.21      3.13 o 
  -4  10   4        1.66        0.46      2.71 o 
  -3  10   4        6.06        4.35      3.30 o 
  -2  10   4       13.97       11.43      2.45 o 
  -1  10   4      103.93      109.72     13.13 o 
   0  10   4       19.24       18.88      1.75 o 
   1  10   4        2.48        1.43      1.19 o 
   2  10   4        1.71        1.58      2.25 o 
   3  10   4        0.70        0.50      2.82 o 
   4  10   4        9.28        9.46      2.47 o 
   5  10   4        5.42        5.55      3.54 o 
  -4  11   4        1.40        0.00      2.62 o 
  -3  11   4        6.91        4.84      3.67 o 
  -2  11   4        8.82        6.95      2.22 o 
  -1  11   4       31.63       30.06      5.50 o 
   0  11   4       72.92       69.18      7.94 o 
   1  11   4       22.89       28.52      3.31 o 
   2  11   4       17.21       22.58      4.15 o 
   3  11   4        1.26        1.60      2.39 o 
   4  11   4       15.31       17.68      3.31 o 
  -3  12   4        0.43        0.80      1.36 o 
  -2  12   4        4.49        3.11      2.99 o 
  -1  12   4        4.04        4.70      2.20 o 
   0  12   4       39.63       38.31      4.11 o 
   1  12   4       18.30       26.83      3.26 o 
   2  12   4       23.51       25.69      4.50 o 
   3  12   4        1.38        2.91      2.95 o 
   4  12   4       20.85       26.58      5.25 o 
  -3  13   4        1.85        2.30      2.35 o 
  -2  13   4        0.60        0.94      1.83 o 
  -1  13   4        2.63        0.69      1.81 o 
   0  13   4        9.40        6.52      2.23 o 
   1  13   4       22.70       26.97      3.31 o 
   2  13   4        0.42        1.95      2.54 o 
   3  13   4       12.74       12.15      4.05 o 
  -2  14   4        0.37        0.00      3.22 o 
  -1  14   4       20.68       26.43      4.40 o 
   0  14   4        4.29        1.65      3.56 o 
   1  14   4        9.44       12.89      2.61 o 
   2  14   4        4.58        4.89      3.01 o 
  -1  15   4       14.44       16.93      3.76 o 
   0  15   4        0.66        2.07      3.53 o 
   1  15   4        3.70        4.51      2.39 o 
  -1 -14   5        5.92        4.81      2.67 o 
   0 -14   5        0.33        1.23      2.10 o 
   1 -14   5        0.01        1.77      1.63 o 
   2 -14   5        4.03        5.03      3.48 o 
  -2 -13   5       48.67       37.88      4.24 o 
  -1 -13   5       20.24       25.44      4.08 o 
   0 -13   5        2.87        5.91      2.59 o 
   1 -13   5        9.68       11.40      2.55 o 
   2 -13   5        1.54        2.33      2.84 o 
   3 -13   5        4.62        7.05      4.07 o 
  -3 -12   5        7.88        7.93      3.89 o 
  -2 -12   5        3.39        1.93      1.86 o 
  -1 -12   5        3.30        2.36      1.77 o 
   0 -12   5        8.82        8.16      2.77 o 
   1 -12   5       18.23       19.75      2.94 o 
   2 -12   5        8.99        6.39      3.30 o 
   3 -12   5        5.80        7.16      3.83 o 
  -4 -11   5        0.96        2.75      2.74 o 
  -3 -11   5        1.30        0.19      2.48 o 
  -2 -11   5        6.96        6.50      1.90 o 
  -1 -11   5        5.25        5.20      2.17 o 
   0 -11   5        0.73        0.13      1.26 o 
   1 -11   5        7.38        6.79      2.01 o 
   2 -11   5        8.05        8.01      3.58 o 
   3 -11   5        6.73        6.32      3.25 o 
   4 -11   5        9.12       13.61      4.01 o 
  -4 -10   5       11.77        5.44      3.13 o 
  -3 -10   5       12.50       14.07      4.20 o 
  -2 -10   5       13.74       11.73      2.13 o 
  -1 -10   5       16.87       15.81      2.88 o 
   0 -10   5       45.91       45.24      3.57 o 
   1 -10   5       22.22       25.67      2.73 o 
   2 -10   5       53.89       53.46      6.40 o 
   3 -10   5       34.52       30.39      5.20 o 
   4 -10   5       10.56       13.36      3.69 o 
  -5  -9   5        1.40        2.88      2.72 o 
  -4  -9   5       37.99       30.30      5.15 o 
  -3  -9   5       15.09       11.15      3.84 o 
  -2  -9   5       22.98       22.30      2.41 o 
  -1  -9   5      138.55      131.25      5.89 o 
   0  -9   5       16.14       19.78      3.89 o 
   1  -9   5       98.10      120.56      6.88 o 
   2  -9   5       77.61       92.72      7.64 o 
   3  -9   5       26.76       32.61      4.98 o 
   4  -9   5        1.14        3.03      2.10 o 
   5  -9   5        0.92        2.23      1.93 o 
  -5  -8   5        4.17        5.35      2.71 o 
  -4  -8   5       22.35       18.61      4.14 o 
  -3  -8   5       27.57       30.15      4.79 o 
  -2  -8   5       23.62       20.93      2.55 o 
  -1  -8   5       26.24       26.46      2.52 o 
   0  -8   5        6.21        9.32      1.60 o 
   1  -8   5       29.80       36.05      5.22 o 
   2  -8   5       43.93       51.56      5.65 o 
   3  -8   5       27.96       28.27      4.51 o 
   4  -8   5        8.22        9.32      2.88 o 
   5  -8   5        4.57        6.28      2.41 o 
  -5  -7   5        3.05        3.09      2.41 o 
  -4  -7   5       68.53       67.08      6.34 o 
  -3  -7   5        5.46        6.30      2.84 o 
  -2  -7   5      192.62      172.27      4.81 o 
  -1  -7   5      105.18      101.75      3.57 o 
   0  -7   5      243.10      265.12      5.59 o 
   1  -7   5      256.06      268.53      7.78 o 
   2  -7   5       22.25       21.20      2.57 o 
   3  -7   5        0.94        0.83      1.72 o 
   4  -7   5        1.55        1.40      1.84 o 
   5  -7   5        0.40        0.52      1.47 o 
  -5  -6   5        6.73        3.37      2.11 o 
  -4  -6   5       44.20       39.32      4.77 o 
  -3  -6   5      282.71      234.40     10.58 o 
  -2  -6   5        9.10       12.36      1.49 o 
  -1  -6   5      156.18      135.83      5.97 o 
   0  -6   5       52.89       57.84      2.31 o 
   1  -6   5       96.68      103.72      3.74 o 
   2  -6   5      116.43      118.61      7.11 o 
   3  -6   5       48.21       52.11      4.74 o 
   4  -6   5        3.57        0.82      1.52 o 
   5  -6   5        5.21        6.15      2.16 o 
   6  -6   5        3.78        5.92      1.99 o 
  -5  -5   5        2.33        3.01      1.75 o 
  -4  -5   5       98.12       87.44      6.21 o 
  -3  -5   5       84.67       68.52      5.79 o 
  -2  -5   5       54.35       46.04      6.19 o 
  -1  -5   5       13.49       16.68      1.27 o 
   0  -5   5       50.25       49.01      2.58 o 
   1  -5   5       70.49       76.26      3.00 o 
   2  -5   5       21.50       21.10      2.07 o 
   3  -5   5        4.31        2.17      1.51 o 
   4  -5   5       28.77       26.52      3.27 o 
   5  -5   5       10.20       13.61      2.59 o 
   6  -5   5        0.34        0.30      1.20 o 
  -4  -4   5       21.08       17.86      3.11 o 
  -3  -4   5      111.20      106.42      4.34 o 
  -2  -4   5       38.23       36.42      6.04 o 
  -1  -4   5      601.16      564.56     24.93 o 
   0  -4   5      442.07      446.47      7.63 o 
   1  -4   5      308.60      321.74      6.52 o 
   2  -4   5       10.52       12.33      1.26 o 
   3  -4   5       28.84       26.86      2.20 o 
   4  -4   5        0.33        0.00      1.10 o 
   5  -4   5        0.92        1.50      1.38 o 
   6  -4   5        0.93        0.87      1.22 o 
  -4  -3   5        1.64        2.43      1.54 o 
  -2  -3   5      263.28      244.43     13.78 o 
  -1  -3   5       12.52       13.73      1.13 o 
   0  -3   5       90.69       88.10      2.85 o 
   1  -3   5      113.39      121.19      3.61 o 
   2  -3   5      145.35      161.48     12.18 o 
   3  -3   5      140.24      146.58     18.89 o 
   4  -3   5       24.01       24.02      2.87 o 
   5  -3   5        2.96        3.56      1.64 o 
   6  -3   5        5.25        4.85      1.76 o 
  -3  -2   5       25.77       25.51      2.95 o 
  -2  -2   5      491.58      448.11     21.30 o 
  -1  -2   5      553.44      527.42     19.05 o 
   0  -2   5      426.12      440.04     13.79 o 
   1  -2   5       45.15       44.01      1.88 o 
   2  -2   5      400.04      431.02     62.42 o 
   3  -2   5       26.04       27.97      2.39 o 
   4  -2   5       49.08       42.34      3.47 o 
   5  -2   5       17.77       20.87      2.88 o 
   6  -2   5        6.34        7.91      2.15 o 
  -3  -1   5      273.82      288.58      7.29 o 
  -2  -1   5       21.09       22.65      1.58 o 
  -1  -1   5      184.14      202.42     13.56 o 
   0  -1   5       37.92       44.95      7.15 o 
   2  -1   5      950.25     1128.54    108.03 o 
   3  -1   5       59.40       65.84      3.38 o 
   4  -1   5      106.72      127.75      5.77 o 
   5  -1   5       60.46       69.38      4.67 o 
   6  -1   5        0.37        0.47      1.56 o 
  -3   0   5       27.06       28.43      2.09 o 
  -2   0   5        1.09        1.86      0.72 o 
  -1   0   5        7.81        8.65      1.29 o 
   0   0   5       32.83       36.70      6.20 o 
   1   0   5     1056.91     1349.36     42.50 o 
   2   0   5      112.06      120.95      6.37 o 
   3   0   5        5.80        6.68      0.82 o 
   4   0   5       49.30       56.21      4.15 o 
   5   0   5       27.42       34.27      3.66 o 
   6   0   5        0.41        0.00      1.42 o 
  -2   1   5       16.50       20.02      2.00 o 
  -1   1   5      181.66      195.50      4.78 o 
   0   1   5      118.02      127.46      7.68 o 
   1   1   5      123.73      128.32      8.63 o 
   2   1   5      843.35      896.86     42.88 o 
   3   1   5       20.18       21.33      1.75 o 
   4   1   5      138.76      151.95      6.94 o 
   5   1   5       35.22       36.35      4.02 o 
   6   1   5        3.00        1.04      1.84 o 
  -4   2   5       73.54       72.17      6.40 o 
  -3   2   5       27.52       26.25      3.98 o 
  -2   2   5      524.73      518.53     30.40 o 
  -1   2   5      447.63      433.46     40.31 o 
   0   2   5      271.94      265.38     22.34 o 
   1   2   5      162.29      167.11      9.76 o 
   2   2   5      773.58      831.86     22.02 o 
   3   2   5       54.53       59.72      4.50 o 
   4   2   5       36.96       31.71      3.84 o 
   5   2   5       17.12       16.66      3.18 o 
   6   2   5        8.10        7.33      2.53 o 
  -5   3   5       11.88       11.33      3.61 o 
  -4   3   5        1.46        1.20      1.95 o 
  -3   3   5       35.42       31.47      3.09 o 
  -2   3   5      352.49      325.42     20.03 o 
  -1   3   5      458.83      430.39     36.18 o 
   0   3   5      121.77      118.88      8.39 o 
   1   3   5      109.77      119.73      6.36 o 
   2   3   5      126.09      136.20      3.35 o 
   3   3   5      305.97      324.27     12.71 o 
   4   3   5        1.17        0.94      1.79 o 
   5   3   5       24.33       30.35      4.37 o 
   6   3   5        9.25       11.08      3.21 o 
  -5   4   5       27.49       32.65      5.72 o 
  -4   4   5       77.87       70.64      4.85 o 
  -3   4   5       40.93       29.86      3.14 o 
  -2   4   5      335.80      314.98     18.06 o 
  -1   4   5     1213.67     1112.06     59.30 o 
   0   4   5      347.73      366.07     24.20 o 
   1   4   5      677.44      726.50     27.59 o 
   2   4   5       33.26       35.50      1.79 o 
   3   4   5      106.07      110.49      4.69 o 
   4   4   5       18.28       19.13      3.67 o 
   5   4   5        5.68        7.33      2.89 o 
   6   4   5        5.39        8.44      3.23 o 
  -6   5   5        6.04        5.59      3.02 o 
  -5   5   5        1.50        0.62      2.11 o 
  -4   5   5       74.89       59.36      6.93 o 
  -3   5   5      105.34       85.87      8.22 o 
  -2   5   5       96.09       87.20      4.69 o 
  -1   5   5      417.57      369.09     24.49 o 
   0   5   5      262.44      280.48     12.56 o 
   1   5   5       93.40      106.14      5.89 o 
   2   5   5       28.33       28.24      1.79 o 
   3   5   5       77.05       79.12      3.33 o 
   4   5   5       22.79       26.53      3.13 o 
   5   5   5        3.59        2.59      2.41 o 
   6   5   5        4.51        2.14      2.65 o 
  -5   6   5        1.18        1.34      2.29 o 
  -4   6   5        0.70        2.38      2.56 o 
  -3   6   5      600.40      473.99     40.55 o 
  -2   6   5       65.12       63.20      3.08 o 
  -1   6   5        1.94        1.71      0.92 o 
   0   6   5       50.03       49.88      3.30 o 
   1   6   5      111.37      123.39      5.68 o 
   2   6   5       77.27       79.29      2.95 o 
   3   6   5        8.33        8.35      1.61 o 
   4   6   5       16.98       28.62      3.47 o 
   5   6   5        4.51        4.16      2.75 o 
   6   6   5        1.39        3.49      3.01 o 
  -5   7   5        7.86        8.62      4.14 o 
  -4   7   5        7.89        4.26      3.30 o 
  -3   7   5      152.16      143.39      6.67 o 
  -2   7   5       59.91       58.46      3.06 o 
  -1   7   5       34.98       30.80      4.21 o 
   0   7   5      507.67      586.58     42.91 o 
   1   7   5        8.47        5.71      2.41 o 
   2   7   5        3.45        4.34      1.30 o 
   3   7   5       50.31       55.09      4.48 o 
   4   7   5        6.33        9.20      2.73 o 
   5   7   5        0.22        2.15      2.47 o 
  -5   8   5        4.73        2.99      3.14 o 
  -4   8   5       33.27       37.93      6.71 o 
  -3   8   5       26.58       29.08      5.94 o 
  -2   8   5      101.17      102.84      3.96 o 
  -1   8   5      105.24      113.54      4.26 o 
   0   8   5       76.28       83.95      5.91 o 
   1   8   5       73.96       78.81      3.06 o 
   2   8   5       14.40       15.62      2.09 o 
   3   8   5       18.56       22.31      2.68 o 
   4   8   5       53.16       68.32      7.35 o 
   5   8   5        7.12        9.49      4.18 o 
  -5   9   5        2.40        0.00      2.90 o 
  -4   9   5        1.77        0.40      2.31 o 
  -3   9   5        0.72        2.01      2.65 o 
  -2   9   5       18.07       18.45      2.62 o 
  -1   9   5       43.62       46.48      3.07 o 
   0   9   5        8.06        9.05      1.46 o 
   1   9   5       37.89       38.61      2.71 o 
   2   9   5       42.57       40.01      3.03 o 
   3   9   5       55.63       69.08      6.09 o 
   4   9   5       13.39       11.88      4.17 o 
   5   9   5        6.53        7.47      3.86 o 
  -4  10   5        0.15        0.83      3.18 o 
  -3  10   5       15.88       15.42      2.09 o 
  -2  10   5       20.21       19.23      3.92 o 
  -1  10   5       60.57       56.69     10.77 o 
   0  10   5       25.45       24.21      2.16 o 
   1  10   5        0.92        1.53      1.54 o 
   2  10   5       26.70       29.68      4.45 o 
   3  10   5       37.49       37.38      4.01 o 
   4  10   5       33.47       37.56      4.27 o 
  -4  11   5        0.47        1.50      3.15 o 
  -3  11   5        0.43        0.54      1.73 o 
  -2  11   5        4.79        7.17      2.10 o 
  -1  11   5        7.51        5.20      2.07 o 
   0  11   5       20.53       18.40      4.62 o 
   1  11   5        4.64        5.53      2.02 o 
   2  11   5       21.49       23.81      4.26 o 
   3  11   5        0.36        0.00      2.00 o 
   4  11   5        0.56        3.60      2.71 o 
  -3  12   5        2.98        3.52      1.72 o 
  -2  12   5        1.34        1.78      1.73 o 
  -1  12   5        0.00        0.00      1.43 o 
   0  12   5       28.44       27.30      3.65 o 
   1  12   5       51.84       62.84      4.36 o 
   2  12   5       34.68       42.36      5.22 o 
   3  12   5       43.62       58.25      6.50 o 
   4  12   5       13.63       12.11      4.25 o 
  -3  13   5        1.05        0.30      1.33 o 
  -2  13   5        4.69        4.70      2.16 o 
  -1  13   5       10.28       12.91      3.04 o 
   0  13   5        5.14        3.91      2.08 o 
   1  13   5        0.29        0.73      1.75 o 
   2  13   5        5.43        1.48      2.89 o 
   3  13   5        6.39       12.47      4.05 o 
  -2  14   5        3.39        2.98      2.20 o 
  -1  14   5       12.43       12.26      3.83 o 
   0  14   5        9.57       12.64      5.00 o 
   1  14   5        0.56        0.81      1.74 o 
   2  14   5       10.28       11.10      3.53 o 
   0  15   5        0.13        3.13      3.54 o 
  -1 -14   6       34.66       32.19      4.57 o 
   0 -14   6       15.41       19.58      4.02 o 
   1 -14   6        1.77        5.15      2.44 o 
  -2 -13   6       19.69       20.98      3.45 o 
  -1 -13   6        1.08        0.00      1.62 o 
   0 -13   6        2.29        2.40      2.18 o 
   1 -13   6        8.63       10.19      3.13 o 
   2 -13   6        3.98        7.32      3.94 o 
  -3 -12   6        9.60        5.00      3.59 o 
  -2 -12   6        6.48        4.27      2.08 o 
  -1 -12   6        6.53        6.20      2.47 o 
   0 -12   6        4.73        2.50      1.91 o 
   1 -12   6       21.16       22.86      3.18 o 
   2 -12   6       12.10        8.96      3.95 o 
   3 -12   6        1.75        2.17      2.47 o 
  -4 -11   6        1.60        1.41      2.81 o 
  -3 -11   6        7.95       11.99      4.29 o 
  -2 -11   6       15.29       14.15      2.39 o 
  -1 -11   6        3.93        1.96      1.76 o 
   0 -11   6       22.11       24.20      3.73 o 
   1 -11   6       29.50       32.32      3.49 o 
   2 -11   6        8.57        9.71      4.04 o 
   3 -11   6       13.57        8.94      3.75 o 
   4 -11   6        4.71        8.34      3.52 o 
  -4 -10   6       12.87       16.33      4.41 o 
  -3 -10   6        4.82        5.17      3.02 o 
  -2 -10   6        5.50        6.40      1.97 o 
  -1 -10   6        9.85        5.19      2.12 o 
   0 -10   6       58.62       58.18      3.92 o 
   1 -10   6        3.00        3.34      1.44 o 
   2 -10   6       19.46       15.20      4.36 o 
   3 -10   6       21.88       21.19      4.54 o 
   4 -10   6        1.98        1.13      2.03 o 
  -4  -9   6        5.49        6.00      3.18 o 
  -3  -9   6       47.06       38.71      5.81 o 
  -2  -9   6       33.69       29.06      3.11 o 
  -1  -9   6       46.54       41.02      4.09 o 
   0  -9   6        8.73        9.12      1.99 o 
   1  -9   6       19.01       15.40      4.31 o 
   2  -9   6        4.07        5.14      2.82 o 
   3  -9   6       24.88       27.94      4.84 o 
   4  -9   6        4.58        1.12      2.02 o 
   5  -9   6        1.31        1.51      2.05 o 
  -5  -8   6        7.43        4.81      2.89 o 
  -4  -8   6       12.89        6.88      3.21 o 
  -3  -8   6       14.48       17.13      4.10 o 
  -2  -8   6       12.93       16.57      2.06 o 
  -1  -8   6      178.34      167.38     10.16 o 
   0  -8   6       20.11       25.01      2.67 o 
   1  -8   6        2.89        1.38      1.93 o 
   2  -8   6       47.71       60.99      6.21 o 
   3  -8   6       13.85       20.14      4.19 o 
   4  -8   6        4.72        7.18      2.80 o 
   5  -8   6        0.38        0.00      1.48 o 
  -5  -7   6        6.31        3.94      2.51 o 
  -4  -7   6        5.01        3.53      2.47 o 
  -3  -7   6       27.38       25.68      4.55 o 
  -2  -7   6       16.86       15.84      1.84 o 
  -1  -7   6       61.03       57.52      2.82 o 
   0  -7   6      103.83      110.31      3.77 o 
   1  -7   6       14.45       15.09      2.49 o 
   2  -7   6       19.48       18.18      3.85 o 
   3  -7   6       26.76       30.09      4.38 o 
   4  -7   6       16.09       23.70      3.89 o 
   5  -7   6        3.48        5.96      2.31 o 
  -5  -6   6       10.69       10.95      2.92 o 
  -4  -6   6        4.43        4.33      2.45 o 
  -2  -6   6       31.12       32.64      4.47 o 
  -1  -6   6      134.09      129.29      3.82 o 
   0  -6   6      132.04      139.17      3.55 o 
   1  -6   6      114.15      102.22      4.71 o 
   2  -6   6       32.29       37.31      2.92 o 
   3  -6   6       19.35       23.55      3.79 o 
   4  -6   6       22.50       27.59      3.91 o 
   5  -6   6        3.46        4.68      2.08 o 
  -5  -5   6        1.20        0.00      1.55 o 
  -4  -5   6       39.22       35.26      4.42 o 
  -2  -5   6       71.99       59.38      5.15 o 
  -1  -5   6       51.85       50.52      3.86 o 
   0  -5   6      157.79      163.60      4.62 o 
   1  -5   6      195.69      187.10      4.68 o 
   2  -5   6       27.17       27.01      2.56 o 
   3  -5   6       66.69       68.23      5.27 o 
   4  -5   6       10.90       14.89      2.87 o 
   5  -5   6        5.43        7.25      2.40 o 
   6  -5   6        2.79        3.32      1.75 o 
  -4  -4   6      117.11      107.00      6.37 o 
  -3  -4   6        4.58        3.65      2.04 o 
  -2  -4   6       87.19       78.50     10.08 o 
  -1  -4   6        0.51        0.09      0.51 o 
   0  -4   6      221.98      233.71      5.43 o 
   1  -4   6       40.68       43.77      2.23 o 
   2  -4   6       39.38       38.45      2.30 o 
   3  -4   6       14.94       16.70      2.94 o 
   4  -4   6        0.44        0.63      1.27 o 
   5  -4   6        1.51        0.45      1.40 o 
   6  -4   6        3.45        3.87      1.87 o 
  -4  -3   6       32.30       29.24      3.47 o 
  -3  -3   6        9.13        7.89      2.26 o 
  -2  -3   6       50.76       44.73      5.15 o 
  -1  -3   6      654.43      607.79     18.02 o 
   0  -3   6      115.35      125.35      3.52 o 
   1  -3   6      433.69      421.83      9.12 o 
   2  -3   6      221.65      258.81     24.76 o 
   3  -3   6       82.04       80.17      5.10 o 
   4  -3   6        6.20        6.79      2.16 o 
   5  -3   6        5.69        6.25      1.99 o 
   6  -3   6        4.23        6.05      2.02 o 
  -4  -2   6       46.82       53.51      3.59 o 
  -3  -2   6       42.30       38.72      3.66 o 
  -2  -2   6      474.83      417.40     10.16 o 
  -1  -2   6      671.56      678.26     25.94 o 
   0  -2   6      174.68      184.62      8.32 o 
   1  -2   6      453.27      470.41     42.02 o 
   2  -2   6       32.14       35.03      3.48 o 
   3  -2   6      280.49      275.30      8.85 o 
   4  -2   6        9.25        7.08      2.01 o 
   5  -2   6       22.01       22.35      3.13 o 
   6  -2   6        4.99        7.93      2.24 o 
  -3  -1   6       56.37       56.04      7.44 o 
  -2  -1   6       14.13       16.23      1.69 o 
  -1  -1   6      102.02      115.30      3.89 o 
   0  -1   6      209.23      213.96     18.89 o 
   1  -1   6      292.65      386.57     25.87 o 
   2  -1   6      350.64      448.20     50.75 o 
   3  -1   6       13.33       16.61      2.63 o 
   4  -1   6      161.44      177.34      7.35 o 
   5  -1   6        5.49       10.87      2.50 o 
   6  -1   6        0.25        1.10      1.49 o 
  -3   0   6       32.91       37.08      4.91 o 
  -2   0   6      289.35      297.84     41.74 o 
  -1   0   6       13.22       11.27      1.45 o 
   0   0   6      321.91      366.07     25.27 o 
   1   0   6       18.51       20.43      1.37 o 
   2   0   6       17.06       16.92      2.67 o 
   3   0   6      173.46      200.59      7.10 o 
   4   0   6       20.19       23.55      3.34 o 
   5   0   6       66.13       71.29      5.24 o 
   6   0   6        6.20        8.31      2.65 o 
  -2   1   6       42.05       39.12      4.51 o 
  -1   1   6      106.22      120.14      8.94 o 
   0   1   6      203.38      215.85     10.68 o 
   1   1   6      235.41      288.02     20.39 o 
   2   1   6      326.56      377.84     36.13 o 
   3   1   6       22.05       24.52      1.88 o 
   4   1   6      200.15      211.72      8.64 o 
   5   1   6       21.45       23.37      3.67 o 
   6   1   6        0.48        0.39      1.55 o 
  -2   2   6      403.95      385.72     31.90 o 
  -1   2   6      636.10      598.60     46.01 o 
   0   2   6      236.52      239.54     14.41 o 
   1   2   6      791.96      819.90     55.56 o 
   2   2   6       32.88       33.69      2.42 o 
   3   2   6      191.11      205.46     14.85 o 
   4   2   6       11.47       13.90      3.08 o 
   5   2   6       32.19       36.17      4.32 o 
   6   2   6        6.45       14.37      3.33 o 
  -4   3   6       17.31       14.96      3.97 o 
  -3   3   6       56.12       46.35      3.65 o 
  -2   3   6       35.57       35.24      2.90 o 
  -1   3   6      791.21      729.51     62.00 o 
   0   3   6       27.55       28.44      4.24 o 
   1   3   6      572.24      610.35     33.39 o 
   2   3   6      381.43      420.79     14.64 o 
   3   3   6       23.89       19.98      2.19 o 
   4   3   6       27.94       24.38      3.93 o 
   5   3   6       11.21       11.16      3.24 o 
   6   3   6        7.58        7.83      2.90 o 
  -5   4   6        8.68       11.44      3.90 o 
  -4   4   6       47.56       42.40      6.10 o 
  -3   4   6       29.90       28.08      4.10 o 
  -2   4   6        3.55        3.73      0.82 o 
  -1   4   6       88.25       76.64      8.14 o 
   0   4   6      275.32      296.10     26.23 o 
   1   4   6       33.98       31.78      1.61 o 
   2   4   6        6.98        7.49      1.08 o 
   3   4   6        2.21        1.71      1.30 o 
   4   4   6        3.40        3.40      2.21 o 
   5   4   6        5.40        6.26      3.00 o 
   6   4   6        3.22        1.35      2.34 o 
  -5   5   6       10.87        9.06      3.85 o 
  -4   5   6       31.43       33.44      5.72 o 
  -3   5   6       60.10       53.13      4.69 o 
  -2   5   6      118.58      100.38      5.24 o 
  -1   5   6      123.13      114.57      5.92 o 
   0   5   6       55.01       55.40      4.73 o 
   1   5   6       89.74       95.41      3.35 o 
   2   5   6        7.58        6.99      1.16 o 
   3   5   6       15.33       17.68      2.65 o 
   4   5   6       29.04       26.07      4.57 o 
   5   5   6        8.99        9.43      3.47 o 
   6   5   6        8.76        7.79      3.24 o 
  -5   6   6        9.90        7.85      4.12 o 
  -4   6   6       40.42       36.94      6.22 o 
  -3   6   6       18.91       13.55      2.59 o 
  -2   6   6        1.88        3.91      1.11 o 
  -1   6   6       76.28       65.54      4.62 o 
   0   6   6       31.28       35.92      2.70 o 
   1   6   6       83.17       89.76      9.77 o 
   2   6   6      175.17      182.81      8.26 o 
   3   6   6       70.70       78.67      3.86 o 
   4   6   6       15.45       22.89      4.46 o 
   5   6   6        2.25        2.97      2.69 o 
  -5   7   6        3.37        4.43      3.71 o 
  -4   7   6       39.57       45.78      7.08 o 
  -3   7   6       13.76        8.42      3.63 o 
  -2   7   6      165.38      152.63      6.93 o 
  -1   7   6       66.76       60.61      4.74 o 
   0   7   6      146.57      185.44     16.78 o 
   1   7   6      297.70      324.05     27.08 o 
   2   7   6       39.74       42.45      2.77 o 
   3   7   6        1.71        0.82      1.14 o 
   4   7   6        3.43        4.25      2.90 o 
   5   7   6        0.16        0.00      2.10 o 
  -5   8   6        4.68        3.65      3.29 o 
  -4   8   6       18.71       18.42      5.24 o 
  -3   8   6       36.07       37.30      6.52 o 
  -2   8   6       23.34       24.36      2.24 o 
  -1   8   6        6.03       10.27      1.72 o 
   0   8   6       10.17       10.44      1.69 o 
   1   8   6       10.56       11.01      1.68 o 
   2   8   6       58.62       68.13      3.55 o 
   3   8   6       25.60       25.78      2.65 o 
   4   8   6        1.22        3.88      2.88 o 
   5   8   6        2.16        2.79      3.23 o 
  -5   9   6        0.34        0.00      2.61 o 
  -4   9   6       24.96       22.55      6.04 o 
  -3   9   6       11.03       10.64      1.74 o 
  -2   9   6       12.07       10.48      3.54 o 
  -1   9   6      174.32      162.95     11.68 o 
   0   9   6       27.67       28.33      4.24 o 
   1   9   6       86.23       98.67      9.39 o 
   2   9   6       60.28       72.55      3.85 o 
   3   9   6       71.39       86.42     11.01 o 
   4   9   6        4.53        9.64      2.51 o 
   5   9   6        0.20        0.11      2.71 o 
  -4  10   6       21.00       24.45      6.48 o 
  -3  10   6        5.92        6.23      1.60 o 
  -2  10   6       19.25       17.68      2.76 o 
  -1  10   6       27.65       31.24      3.60 o 
   0  10   6       70.33       70.50      7.56 o 
   1  10   6       22.90       30.28      3.16 o 
   2  10   6       44.37       58.18      5.60 o 
   3  10   6       11.95       14.80      2.89 o 
   4  10   6       13.99       15.17      3.14 o 
  -4  11   6        0.03        1.50      3.24 o 
  -3  11   6        3.59        4.28      1.58 o 
  -2  11   6        6.39        6.03      2.12 o 
  -1  11   6        8.51        9.49      2.74 o 
   0  11   6       12.80        8.94      2.43 o 
   1  11   6       11.17       11.67      2.40 o 
   2  11   6        6.40        4.21      2.56 o 
   3  11   6       19.06       22.74      4.45 o 
   4  11   6        4.79        3.22      3.24 o 
  -3  12   6        0.32        0.00      1.32 o 
  -2  12   6        6.33        3.95      2.03 o 
  -1  12   6       11.10       12.29      2.84 o 
   0  12   6        2.46        2.73      2.28 o 
   1  12   6       45.57       57.31      4.23 o 
   2  12   6       12.71       11.63      3.44 o 
   3  12   6        0.64        1.01      2.69 o 
  -3  13   6        3.94        3.14      1.69 o 
  -2  13   6       24.39       21.10      3.47 o 
  -1  13   6        8.29       11.55      2.92 o 
   0  13   6        3.63        1.48      2.18 o 
   1  13   6        8.53        9.26      2.48 o 
   2  13   6        5.48       11.22      3.55 o 
   3  13   6       11.14        9.34      3.62 o 
  -2  14   6        2.43        3.84      2.32 o 
  -1  14   6       15.84       18.19      3.51 o 
   0  14   6        1.33        5.04      3.92 o 
   1  14   6        9.17       11.83      4.63 o 
   2  14   6       16.82       25.77      4.48 o 
   0 -14   7       16.04       18.91      4.03 o 
  -2 -13   7        7.18        6.24      2.41 o 
  -1 -13   7        0.49        1.43      1.86 o 
   0 -13   7        2.82        4.14      2.46 o 
   1 -13   7       18.05       21.57      3.32 o 
   2 -13   7        0.12        2.20      2.65 o 
  -3 -12   7        2.77        5.24      3.79 o 
  -2 -12   7        2.28        3.36      2.22 o 
  -1 -12   7        3.34        0.06      1.60 o 
   0 -12   7        2.36        2.54      1.94 o 
   1 -12   7       21.06       22.55      3.23 o 
   2 -12   7       13.55       13.31      4.49 o 
   3 -12   7        3.95        6.74      3.62 o 
  -3 -11   7       22.12       16.38      4.79 o 
  -2 -11   7       21.89       15.76      2.48 o 
  -1 -11   7        0.56        0.00      1.44 o 
   0 -11   7       25.51       23.98      3.72 o 
   1 -11   7        2.64        2.58      1.51 o 
   2 -11   7        0.03        2.90      2.81 o 
   3 -11   7       23.47       21.88      5.01 o 
   4 -11   7       10.80       12.71      4.18 o 
  -4 -10   7       13.01        8.87      3.84 o 
  -3 -10   7        1.79        2.06      2.77 o 
  -2 -10   7        8.18        7.58      2.12 o 
  -1 -10   7        8.60        9.37      2.53 o 
   0 -10   7       35.22       34.44      3.27 o 
   1 -10   7       20.59       21.13      2.78 o 
   2 -10   7        4.52       11.39      4.12 o 
   3 -10   7        7.62        7.36      3.37 o 
   4 -10   7        0.49        0.00      1.76 o 
  -4  -9   7       11.84       13.67      3.98 o 
  -3  -9   7        2.85        3.48      3.02 o 
  -2  -9   7        6.45        7.54      1.74 o 
  -1  -9   7       31.57       28.89      2.80 o 
   0  -9   7        3.12        1.96      1.46 o 
   1  -9   7        4.56        4.65      3.07 o 
   2  -9   7       37.02       41.97      6.05 o 
   3  -9   7       32.38       37.38      5.74 o 
   4  -9   7        6.68        8.21      3.28 o 
  -5  -8   7        4.75        2.43      2.57 o 
  -4  -8   7       27.16       20.28      4.36 o 
  -3  -8   7        9.04        9.09      3.43 o 
  -2  -8   7        3.14        3.32      1.35 o 
  -1  -8   7        7.22        4.00      1.58 o 
   0  -8   7       32.42       33.36      2.91 o 
   1  -8   7        6.13        4.84      2.97 o 
   2  -8   7       60.84       79.99      7.12 o 
   3  -8   7        6.67        8.64      3.18 o 
   4  -8   7        4.14        5.20      2.71 o 
   5  -8   7        3.29        6.83      2.72 o 
  -5  -7   7        1.33        2.39      2.38 o 
  -4  -7   7       11.99       14.93      3.69 o 
  -2  -7   7       24.05       19.66      1.96 o 
  -1  -7   7        2.02        1.63      1.12 o 
   0  -7   7       94.54       97.21      3.68 o 
   1  -7   7       17.46       17.67      4.02 o 
   2  -7   7      162.36      183.81     10.02 o 
   3  -7   7       21.71       26.10      4.34 o 
   4  -7   7        7.64        9.48      2.95 o 
   5  -7   7        8.07        9.40      2.92 o 
  -5  -6   7        0.85        0.84      1.99 o 
  -4  -6   7        8.12        5.54      2.78 o 
  -3  -6   7        1.82        0.54      1.94 o 
  -2  -6   7       79.55       65.15      5.90 o 
  -1  -6   7       57.53       51.59      2.60 o 
   0  -6   7       13.72       13.34      2.30 o 
   1  -6   7       59.57       62.66      3.97 o 
   2  -6   7       40.71       39.65      5.06 o 
   3  -6   7        4.25        4.67      2.23 o 
   4  -6   7        7.57        7.68      2.60 o 
   5  -6   7        6.30        8.62      2.65 o 
  -5  -5   7        0.19        0.00      1.37 o 
  -4  -5   7        3.50        2.61      1.99 o 
  -3  -5   7       13.67       10.62      2.98 o 
  -2  -5   7       36.38       27.23      3.93 o 
  -1  -5   7      103.06       84.82      3.03 o 
   0  -5   7       82.04       77.97      3.39 o 
   1  -5   7      131.61      140.74      4.26 o 
   2  -5   7      204.76      203.26      9.46 o 
   3  -5   7       27.35       30.64      4.18 o 
   4  -5   7       11.08        9.55      2.74 o 
   5  -5   7       12.78       12.15      2.89 o 
  -4  -4   7       21.94       20.75      3.48 o 
  -3  -4   7       28.10       20.72      3.41 o 
  -2  -4   7        2.94        3.32      1.94 o 
  -1  -4   7       17.31       14.92      1.31 o 
   0  -4   7       36.90       32.58      2.25 o 
   1  -4   7        6.20        7.33      1.27 o 
   2  -4   7       16.68       19.96      1.86 o 
   3  -4   7      192.41      175.16      8.26 o 
   4  -4   7        2.90        4.36      1.99 o 
   5  -4   7       19.89       17.24      3.14 o 
   6  -4   7        3.85        2.07      1.80 o 
  -4  -3   7       15.38       11.64      2.62 o 
  -3  -3   7      143.83      110.14      6.19 o 
  -2  -3   7       88.17       72.09      8.06 o 
  -1  -3   7      378.38      349.77     11.10 o 
   0  -3   7        6.27        7.47      1.25 o 
   1  -3   7        2.38        2.23      0.80 o 
   2  -3   7      118.86      150.13     25.40 o 
   3  -3   7      179.44      152.54      7.45 o 
   4  -3   7       28.56       29.14      3.53 o 
   5  -3   7        7.42        6.76      2.27 o 
   6  -3   7        6.62        6.47      2.41 o 
  -4  -2   7       28.65       28.78      3.13 o 
  -3  -2   7       45.58       42.71      3.90 o 
  -2  -2   7      254.88      215.88      7.73 o 
  -1  -2   7        8.48        7.98      0.94 o 
   0  -2   7       15.34       15.52      1.82 o 
   1  -2   7      277.27      269.04     22.94 o 
   2  -2   7       42.24       49.30      3.60 o 
   3  -2   7       29.74       28.70      3.55 o 
   4  -2   7       75.51       71.98      5.15 o 
   5  -2   7       18.28       20.79      3.32 o 
   6  -2   7        6.70        9.09      2.60 o 
  -3  -1   7       26.15       22.53      2.75 o 
  -2  -1   7       42.97       40.17      3.73 o 
  -1  -1   7      133.44      153.30     10.76 o 
   0  -1   7      144.73      139.77      5.71 o 
   1  -1   7      323.86      429.25      7.86 o 
   2  -1   7       65.81      101.79     10.33 o 
   3  -1   7      119.68      121.03      6.40 o 
   4  -1   7       54.67       58.41      4.73 o 
   5  -1   7        0.55        0.00      1.48 o 
   6  -1   7        0.34        0.93      1.65 o 
  -3   0   7      205.67      229.49     24.82 o 
  -2   0   7      200.03      202.33     20.39 o 
  -1   0   7        5.03        4.71      1.20 o 
   0   0   7       77.49       97.29      3.70 o 
   1   0   7      735.50      990.20     39.91 o 
   2   0   7      193.42      276.76     18.02 o 
   3   0   7       12.95       15.49      2.94 o 
   4   0   7      166.95      175.17      8.05 o 
   5   0   7        7.43       11.17      2.79 o 
   6   0   7        0.30        0.00      1.35 o 
  -3   1   7       18.59       18.66      2.51 o 
  -2   1   7       14.16       16.41      2.83 o 
  -1   1   7      128.94      129.41      4.14 o 
   0   1   7       58.49       76.29      3.66 o 
   1   1   7      479.02      594.66     30.34 o 
   2   1   7      156.82      171.80     17.48 o 
   3   1   7      124.60      129.60      6.88 o 
   4   1   7       45.55       51.27      4.79 o 
   5   1   7        0.01        0.73      1.51 o 
   6   1   7        0.53        2.62      1.94 o 
  -3   2   7       19.44       22.59      2.33 o 
  -2   2   7      414.81      392.56     28.62 o 
  -1   2   7       10.75       10.95      1.52 o 
   0   2   7       66.98       70.34      5.41 o 
   1   2   7      234.18      259.02     15.35 o 
   2   2   7       41.86       43.92      3.37 o 
   3   2   7       49.86       52.35      2.69 o 
   4   2   7       86.83       94.45      6.59 o 
   5   2   7       40.19       38.46      4.67 o 
   6   2   7        6.75        8.33      2.88 o 
  -3   3   7       77.65       57.06      5.76 o 
  -2   3   7        5.01        5.92      1.05 o 
  -1   3   7       13.67       13.59      1.95 o 
   0   3   7       37.77       38.14      2.55 o 
   1   3   7       63.18       68.38      3.30 o 
   2   3   7      124.15      138.13      7.16 o 
   3   3   7      132.52      129.16     11.45 o 
   4   3   7       19.00       24.61      4.09 o 
   5   3   7        4.79        6.04      2.76 o 
   6   3   7        8.54       11.49      3.48 o 
  -3   4   7       13.41       11.66      3.26 o 
  -2   4   7       81.99       72.54      8.78 o 
  -1   4   7       17.28       17.45      1.90 o 
   0   4   7       52.42       55.89      5.43 o 
   1   4   7        0.69        1.25      0.65 o 
   2   4   7       43.30       43.86      2.07 o 
   3   4   7      184.72      200.23     10.11 o 
   4   4   7        0.59        1.25      1.90 o 
   5   4   7        6.27        4.50      2.61 o 
   6   4   7        9.17        9.34      3.45 o 
  -4   5   7        8.53        9.49      3.85 o 
  -3   5   7       10.24        9.14      2.67 o 
  -2   5   7       19.02       19.04      2.45 o 
  -1   5   7        4.29        3.01      1.17 o 
   0   5   7      138.76      141.37      9.57 o 
   1   5   7       46.37       50.96      2.87 o 
   2   5   7       61.16       66.07      2.66 o 
   3   5   7       76.58       83.52      6.86 o 
   4   5   7        4.42        5.62      2.86 o 
   5   5   7        9.42        9.74      3.55 o 
   6   5   7        2.42        4.04      2.95 o 
  -5   6   7        1.98        3.07      2.72 o 
  -4   6   7        5.89        7.38      3.66 o 
  -3   6   7       47.08       41.52      6.32 o 
  -2   6   7       49.26       44.16      2.64 o 
  -1   6   7      163.23      142.75      9.99 o 
   0   6   7      250.89      231.78     23.26 o 
   1   6   7      236.94      232.93     19.86 o 
   2   6   7       13.49       14.43      1.78 o 
   3   6   7        3.60        4.49      1.43 o 
   4   6   7       11.07       12.66      3.82 o 
   5   6   7        6.08        3.30      2.76 o 
  -5   7   7        4.29        5.29      3.77 o 
  -4   7   7       13.97       15.87      5.09 o 
  -3   7   7        7.25       11.29      4.21 o 
  -2   7   7       30.43       24.33      2.19 o 
  -1   7   7       68.94       61.64      4.55 o 
   0   7   7       65.82       60.47     13.64 o 
   1   7   7       10.21       12.64      1.51 o 
   2   7   7        7.59        6.23      1.58 o 
   3   7   7       39.69       46.07      3.09 o 
   4   7   7       14.90       17.59      4.48 o 
   5   7   7        4.64        5.92      3.33 o 
  -5   8   7        1.79        0.00      2.68 o 
  -4   8   7       11.34       12.24      4.64 o 
  -3   8   7        9.99        9.67      4.26 o 
  -2   8   7       31.96       31.44      3.06 o 
  -1   8   7      123.88      135.52      6.75 o 
   0   8   7       32.70       27.59      3.33 o 
   1   8   7        7.88        7.68      1.54 o 
   2   8   7       65.50       78.23      4.51 o 
   3   8   7       22.03       23.78      2.77 o 
   4   8   7        6.32       10.21      4.05 o 
   5   8   7        0.21        0.75      2.58 o 
  -4   9   7        8.04       12.38      4.87 o 
  -3   9   7       39.69       39.37      2.98 o 
  -2   9   7       29.89       26.94      3.08 o 
  -1   9   7       26.20       24.83      3.19 o 
   0   9   7        4.39        0.92      1.29 o 
   1   9   7       17.44       23.39      4.02 o 
   2   9   7        4.29        5.48      1.99 o 
   3   9   7       14.07       22.72      3.28 o 
   4   9   7        3.26        4.73      2.08 o 
   5   9   7        0.12        2.19      3.17 o 
  -4  10   7        4.15        5.70      4.18 o 
  -3  10   7        5.62        8.48      1.74 o 
  -2  10   7        8.67        8.82      2.36 o 
  -1  10   7        8.56        9.16      2.42 o 
   0  10   7       70.98       67.29      7.25 o 
   1  10   7        8.88        8.36      2.21 o 
   2  10   7       35.25       37.31      4.85 o 
   3  10   7       20.08       27.35      4.79 o 
   4  10   7        7.31        5.58      2.43 o 
  -4  11   7        2.63        8.10      4.79 o 
  -3  11   7        6.72        8.05      1.91 o 
  -2  11   7        4.23        3.86      1.75 o 
  -1  11   7        2.05        3.35      1.76 o 
   0  11   7       13.28       12.84      4.48 o 
   1  11   7       27.36       31.22      3.36 o 
   2  11   7        8.93        9.20      3.24 o 
   3  11   7        6.00        9.74      3.66 o 
   4  11   7       10.37       14.82      4.24 o 
  -3  12   7        6.52        4.19      1.68 o 
  -2  12   7        1.77        1.63      1.80 o 
  -1  12   7        2.32        1.13      1.58 o 
   0  12   7        9.71        6.16      3.90 o 
   1  12   7        2.57        2.35      1.91 o 
   2  12   7        0.52        0.40      2.13 o 
   3  12   7        7.03        5.78      3.25 o 
  -2  13   7       28.26       27.73      3.87 o 
  -1  13   7       12.13       13.74      4.13 o 
   0  13   7        0.75        0.00      3.02 o 
   1  13   7       33.01       47.37      4.32 o 
   2  13   7        0.20        0.00      2.09 o 
   3  13   7        1.63        4.08      2.85 o 
  -1  14   7        7.39       13.07      3.51 o 
   0  14   7        0.68        2.55      3.35 o 
   1  14   7        2.39        0.93      2.09 o 
   2  14   7        1.82        2.23      2.60 o 
  -1 -13   8       12.21        9.15      3.06 o 
   0 -13   8       13.41       13.47      3.46 o 
   1 -13   8        0.05        0.00      1.52 o 
   2 -13   8        2.71        2.77      3.36 o 
  -2 -12   8       21.98       16.19      3.01 o 
  -1 -12   8        8.75        8.19      2.98 o 
   0 -12   8       17.50       20.98      3.92 o 
   1 -12   8        0.50        0.00      1.47 o 
   2 -12   8        1.60        0.21      2.59 o 
   3 -12   8        4.20        7.74      3.78 o 
  -3 -11   8        9.52       11.75      4.18 o 
  -2 -11   8       18.64       10.69      2.54 o 
  -1 -11   8       19.09       15.81      3.09 o 
   0 -11   8        0.67        1.60      1.74 o 
   1 -11   8        0.35        0.43      1.40 o 
   2 -11   8       13.89       15.63      4.73 o 
   3 -11   8        6.53       10.06      3.70 o 
  -4 -10   8       10.79        6.52      3.45 o 
  -3 -10   8        5.27        5.15      3.56 o 
  -2 -10   8        8.21        6.26      1.78 o 
  -1 -10   8       21.81       15.70      2.98 o 
   0 -10   8        1.53        1.35      1.74 o 
   1 -10   8        0.86        1.75      1.35 o 
   2 -10   8        2.17        0.00      1.90 o 
   3 -10   8       13.83       24.47      5.23 o 
   4 -10   8        3.70        5.54      3.13 o 
  -4  -9   8        3.27        2.39      2.94 o 
  -3  -9   8        9.24       12.94      4.19 o 
  -2  -9   8        7.11        5.70      1.62 o 
  -1  -9   8        8.50        6.41      1.82 o 
   0  -9   8       45.78       50.31      3.78 o 
   1  -9   8       27.64       35.51      6.02 o 
   2  -9   8       26.94       25.31      5.15 o 
   3  -9   8        7.77        5.70      2.98 o 
   4  -9   8        3.62        1.76      2.17 o 
  -4  -8   8       31.78       28.91      5.04 o 
  -2  -8   8       35.95       37.38      2.72 o 
  -1  -8   8      104.02       99.99      4.61 o 
   0  -8   8        6.29        7.68      1.84 o 
   1  -8   8       78.39       81.43      7.58 o 
   2  -8   8       27.77       33.76      5.56 o 
   3  -8   8        1.88        1.78      2.25 o 
   4  -8   8        0.72        0.00      1.77 o 
   5  -8   8        2.22        3.26      2.42 o 
  -5  -7   8        2.67        1.82      2.33 o 
  -4  -7   8        6.17        4.99      2.81 o 
  -3  -7   8        3.37        3.78      2.66 o 
  -2  -7   8       42.63       36.80      2.80 o 
  -1  -7   8        8.40       10.07      1.86 o 
   0  -7   8      116.28      112.30      4.06 o 
   1  -7   8      133.94      142.01      9.36 o 
   2  -7   8        8.85        6.74      3.07 o 
   3  -7   8       87.53       96.28      7.48 o 
   4  -7   8       18.71       26.38      4.46 o 
   5  -7   8        5.72        3.35      2.20 o 
  -5  -6   8        0.07        0.00      1.84 o 
  -4  -6   8        5.83        5.69      2.69 o 
  -3  -6   8       42.03       35.71      4.85 o 
  -2  -6   8       18.07       14.67      3.48 o 
  -1  -6   8        6.52        3.50      1.88 o 
   0  -6   8       20.48       24.09      2.95 o 
   1  -6   8       30.25       31.55      3.20 o 
   2  -6   8       93.32       81.14      6.88 o 
   3  -6   8        1.26        1.34      1.91 o 
   4  -6   8       34.45       33.99      4.78 o 
   5  -6   8       15.29       16.56      3.45 o 
  -5  -5   8        0.17        0.00      1.38 o 
  -4  -5   8        1.25        2.70      2.04 o 
  -3  -5   8       11.04        6.31      2.54 o 
  -2  -5   8      127.05      106.81      7.05 o 
  -1  -5   8       21.21       17.84      1.98 o 
   0  -5   8       31.81       33.63      2.56 o 
   1  -5   8      113.60      101.84      5.93 o 
   2  -5   8      400.92      347.91     12.83 o 
   3  -5   8       91.31       91.67      6.68 o 
   4  -5   8        0.32        0.27      1.73 o 
   5  -5   8        7.27       10.74      2.96 o 
  -4  -4   8       17.05       16.64      3.30 o 
  -3  -4   8        6.63        6.80      2.47 o 
  -2  -4   8        4.08        4.85      2.12 o 
  -1  -4   8       35.05       30.87      2.01 o 
   0  -4   8       78.85       80.55      3.44 o 
   1  -4   8      365.51      337.14      7.31 o 
   2  -4   8      186.09      176.36      8.93 o 
   3  -4   8      118.69      107.16      6.99 o 
   4  -4   8        0.09        1.19      1.67 o 
   5  -4   8        2.83        3.18      2.07 o 
  -4  -3   8       14.07       13.20      2.84 o 
  -3  -3   8       40.33       34.84      3.97 o 
  -2  -3   8        1.57        0.69      1.40 o 
  -1  -3   8      182.28      166.44      3.96 o 
   0  -3   8      228.84      214.08      6.06 o 
   1  -3   8       72.33       72.62      2.87 o 
   2  -3   8      320.43      296.48     10.96 o 
   3  -3   8       98.38       95.88      6.51 o 
   4  -3   8       14.89       15.27      3.00 o 
   5  -3   8        3.76        3.00      2.02 o 
   6  -3   8        3.23        5.97      2.46 o 
  -4  -2   8       36.79       33.54      3.59 o 
  -3  -2   8       63.80       54.38      4.40 o 
  -2  -2   8       65.95       56.64      4.43 o 
  -1  -2   8       63.77       59.46      2.04 o 
   0  -2   8      491.07      483.04     49.42 o 
   1  -2   8       62.01       69.23      6.97 o 
   2  -2   8       29.04       39.67      5.56 o 
   3  -2   8        3.36        3.61      2.02 o 
   4  -2   8       44.28       50.92      4.69 o 
   5  -2   8       19.47       15.28      3.23 o 
   6  -2   8        1.22        1.56      1.74 o 
  -3  -1   8       36.96       38.02      3.52 o 
  -2  -1   8      124.19      117.38      5.78 o 
  -1  -1   8       70.45       70.08      2.22 o 
   0  -1   8      388.50      393.85     36.72 o 
   1  -1   8       36.19       47.16      2.99 o 
   2  -1   8        2.98        6.15      1.24 o 
   3  -1   8      104.35      108.37      6.52 o 
   4  -1   8       57.04       59.96      5.15 o 
   5  -1   8       11.39       17.20      3.32 o 
   6  -1   8        6.63        8.75      2.83 o 
  -3   0   8        8.00        7.77      1.93 o 
  -2   0   8        3.78        3.96      1.69 o 
  -1   0   8       40.50       44.33      1.98 o 
   0   0   8       16.46       12.69      2.28 o 
   1   0   8      235.19      293.76      9.27 o 
   2   0   8      233.31      320.55     40.02 o 
   3   0   8      129.47      131.30      7.19 o 
   4   0   8        0.48        0.88      1.72 o 
   5   0   8        1.32        1.10      1.74 o 
   6   0   8        0.17        0.00      1.39 o 
  -3   1   8       10.86       12.74      2.05 o 
  -2   1   8      222.93      200.52      6.98 o 
  -1   1   8       59.22       56.51      3.06 o 
   0   1   8      370.86      426.01     19.19 o 
   1   1   8       47.77       59.40      2.79 o 
   2   1   8        5.28        8.37      1.26 o 
   3   1   8       82.10       90.51      6.17 o 
   4   1   8       25.77       29.42      4.16 o 
   5   1   8        7.51        8.76      2.97 o 
   6   1   8        3.63        5.25      2.43 o 
  -3   2   8       39.25       35.65      3.72 o 
  -2   2   8       35.48       35.01      2.11 o 
  -1   2   8       21.13       22.35      2.11 o 
   0   2   8      482.21      501.20     29.97 o 
   1   2   8      113.43      131.12      7.72 o 
   2   2   8       46.24       50.34      3.39 o 
   3   2   8       17.07       15.97      3.36 o 
   4   2   8       70.81       77.90      6.28 o 
   5   2   8        4.38        7.24      2.81 o 
   6   2   8        2.25        1.48      2.09 o 
  -3   3   8       88.11       81.49      8.75 o 
  -2   3   8       60.97       48.69      2.90 o 
  -1   3   8      138.05      128.88     13.08 o 
   0   3   8      214.00      202.51     15.80 o 
   1   3   8        9.68       10.53      1.12 o 
   2   3   8      230.39      235.50     14.11 o 
   3   3   8      196.43      190.17      9.44 o 
   4   3   8       28.60       39.87      4.91 o 
   5   3   8        1.80        2.78      2.28 o 
   6   3   8        6.81        6.82      2.96 o 
  -3   4   8       14.80       15.38      1.86 o 
  -2   4   8       14.52       12.80      1.78 o 
  -1   4   8      115.76      107.93     12.59 o 
   0   4   8      141.59      127.50     10.35 o 
   1   4   8       92.11       93.65      2.85 o 
   2   4   8       35.71       35.24      2.28 o 
   3   4   8      223.70      266.72     34.85 o 
   4   4   8       22.03       25.12      4.39 o 
   5   4   8       19.06       23.96      4.55 o 
   6   4   8        1.62        3.52      2.67 o 
  -3   5   8        7.49        9.93      1.83 o 
  -2   5   8       92.82       73.30      3.65 o 
  -1   5   8       53.26       46.74      9.20 o 
   0   5   8       43.73       41.13      2.47 o 
   1   5   8       58.86       66.42      3.01 o 
   2   5   8      396.07      415.14     24.55 o 
   3   5   8       46.97       54.95      6.85 o 
   4   5   8       14.46       13.91      3.76 o 
   5   5   8       20.42       26.48      4.97 o 
  -2   6   8       50.68       45.89      3.13 o 
  -1   6   8       28.70       27.21      2.66 o 
   0   6   8        7.71        5.44      1.63 o 
   1   6   8       10.60       10.94      1.89 o 
   2   6   8       24.53       24.63      2.42 o 
   3   6   8        3.90        5.39      1.96 o 
   4   6   8       18.39       17.03      4.39 o 
   5   6   8        4.18        6.58      3.66 o 
  -4   7   8        0.99        0.98      2.58 o 
  -3   7   8       27.70       27.35      2.40 o 
  -2   7   8        7.28        6.36      1.42 o 
  -1   7   8        5.12        6.73      1.78 o 
   0   7   8       53.10       61.46     10.86 o 
   1   7   8       30.39       30.38      2.42 o 
   2   7   8      228.42      272.87     15.88 o 
   3   7   8       16.36       27.69      3.31 o 
   4   7   8       14.12       16.38      4.46 o 
   5   7   8        3.40        1.71      2.85 o 
  -4   8   8       12.34       13.37      4.95 o 
  -3   8   8       11.25       11.89      1.94 o 
  -2   8   8        9.14        6.07      1.85 o 
  -1   8   8        8.59        6.24      1.82 o 
   0   8   8       39.93       38.48      3.60 o 
   1   8   8        2.99        1.04      1.14 o 
   2   8   8       77.36       91.95      6.80 o 
   3   8   8        6.25        4.84      2.12 o 
   4   8   8        4.51        7.95      3.61 o 
   5   8   8        3.17        1.84      3.02 o 
  -4   9   8       19.15       18.88      5.83 o 
  -3   9   8        5.49        5.92      1.69 o 
  -2   9   8        7.60        8.48      2.11 o 
  -1   9   8       46.10       45.58      5.37 o 
   0   9   8        2.80        1.00      1.53 o 
   1   9   8        2.49        1.32      1.23 o 
   2   9   8       17.41       22.06      2.95 o 
   3   9   8       40.12       51.87      4.51 o 
   4   9   8        5.57        7.93      2.59 o 
  -4  10   8       11.56       16.58      5.94 o 
  -3  10   8        6.30        8.11      1.83 o 
  -2  10   8        5.80        4.74      2.04 o 
  -1  10   8        7.80        8.35      3.16 o 
   0  10   8       38.66       36.94      5.99 o 
   1  10   8       11.15       17.16      2.74 o 
   2  10   8        3.14        3.72      2.49 o 
   3  10   8       23.32       30.52      5.00 o 
   4  10   8        6.87        7.95      3.64 o 
  -3  11   8        3.52        4.06      1.50 o 
  -2  11   8       13.16       11.27      4.26 o 
  -1  11   8        5.93        7.68      2.39 o 
   0  11   8       18.55       15.12      4.44 o 
   1  11   8        7.20        5.47      2.10 o 
   2  11   8        2.63        4.88      2.76 o 
   3  11   8       28.09       32.36      5.30 o 
   4  11   8        6.84       12.04      4.26 o 
  -3  12   8       10.88       13.87      2.39 o 
  -2  12   8        8.99       11.11      2.72 o 
  -1  12   8        5.59        2.49      2.81 o 
   0  12   8        0.37        0.00      2.84 o 
   1  12   8       38.33       49.30      3.97 o 
   2  12   8       18.62       23.25      4.46 o 
   3  12   8        3.95        4.62      3.32 o 
  -2  13   8        8.90        8.62      3.99 o 
  -1  13   8        4.22        5.02      3.65 o 
   0  13   8       10.37       14.21      4.88 o 
   1  13   8        3.29        5.17      2.07 o 
   2  13   8        5.35        8.96      3.46 o 
  -1  14   8       10.40       12.97      4.58 o 
   0  14   8       15.21       20.32      5.83 o 
  -1 -13   9       10.45        9.77      3.19 o 
   0 -13   9       11.28       13.51      3.70 o 
   1 -13   9        3.03        3.43      2.48 o 
  -2 -12   9        4.44        7.28      2.16 o 
  -1 -12   9        0.74        0.00      2.11 o 
   0 -12   9        3.64        6.82      2.65 o 
   1 -12   9        4.98        5.39      2.77 o 
   2 -12   9        0.80        0.40      2.52 o 
  -3 -11   9        3.46        2.19      3.29 o 
  -2 -11   9       12.70       12.39      2.25 o 
  -1 -11   9        7.50        7.98      2.69 o 
   0 -11   9        0.49        0.07      1.54 o 
   1 -11   9        7.26        9.64      2.37 o 
   2 -11   9        3.70        4.85      3.48 o 
   3 -11   9        3.25        1.72      3.07 o 
  -3 -10   9        7.99       15.39      4.49 o 
  -2 -10   9        0.78        1.94      1.48 o 
  -1 -10   9       15.94       13.72      3.06 o 
   0 -10   9       11.20       12.47      2.90 o 
   1 -10   9       11.47       10.03      2.28 o 
   2 -10   9       13.18       15.27      4.44 o 
   3 -10   9       18.54       21.89      5.04 o 
   4 -10   9       16.69       19.55      4.74 o 
  -4  -9   9        2.28        2.59      2.92 o 
  -2  -9   9        3.86        4.76      1.56 o 
  -1  -9   9        0.64        1.78      1.54 o 
   0  -9   9       43.03       44.68      4.41 o 
   1  -9   9        0.50        2.29      2.33 o 
   2  -9   9        4.74        8.78      3.69 o 
   3  -9   9        0.92        2.01      2.53 o 
   4  -9   9        3.30        4.66      2.96 o 
  -4  -8   9        8.28        8.82      3.53 o 
  -3  -8   9        0.26        0.00      2.36 o 
  -2  -8   9        8.87        8.52      1.68 o 
  -1  -8   9       75.72       60.13      3.74 o 
   0  -8   9        6.74        9.13      2.07 o 
   1  -8   9        8.57       13.42      4.06 o 
   2  -8   9       20.94       26.16      5.10 o 
   3  -8   9        6.89        5.63      3.16 o 
   4  -8   9        3.02        5.50      2.97 o 
  -4  -7   9       11.58       11.64      3.60 o 
  -3  -7   9        1.86        2.45      2.74 o 
  -2  -7   9       21.17       19.00      1.95 o 
  -1  -7   9       39.26       38.16      2.99 o 
   0  -7   9      136.11      134.49      5.32 o 
   1  -7   9      102.89      102.70      8.29 o 
   2  -7   9       53.82       56.21      6.27 o 
   3  -7   9       13.67       13.00      3.51 o 
   4  -7   9        1.31        1.82      2.03 o 
   5  -7   9       11.32       18.48      4.00 o 
  -5  -6   9        1.55        0.01      2.01 o 
  -4  -6   9        1.57        2.00      2.35 o 
  -3  -6   9       12.15        9.91      3.39 o 
  -2  -6   9       12.58        9.78      3.18 o 
  -1  -6   9       10.11       10.61      1.84 o 
   0  -6   9       48.69       40.81      3.77 o 
   1  -6   9      339.02      319.68     13.57 o 
   2  -6   9      364.31      360.61     14.28 o 
   3  -6   9        8.61       11.10      3.43 o 
   4  -6   9       10.17       13.34      3.57 o 
   5  -6   9        2.99        2.45      2.25 o 
  -5  -5   9        0.11        0.00      1.55 o 
  -4  -5   9        1.88        1.16      2.02 o 
  -3  -5   9        1.79        1.85      2.10 o 
  -2  -5   9       45.19       33.17      4.53 o 
  -1  -5   9      160.44      136.56      4.55 o 
   0  -5   9       79.91       77.68      3.66 o 
   1  -5   9      381.17      388.77     14.39 o 
   2  -5   9      147.61      148.86      9.08 o 
   3  -5   9       41.44       37.89      5.15 o 
   4  -5   9       14.95       14.02      3.49 o 
   5  -5   9       14.52       17.42      3.68 o 
  -5  -4   9        1.97        1.50      1.71 o 
  -3  -4   9        3.04        2.68      2.05 o 
  -2  -4   9       17.20       14.73      3.10 o 
  -1  -4   9       61.59       54.26      4.31 o 
   0  -4   9      309.88      294.51      8.23 o 
   1  -4   9      143.02      131.47      9.97 o 
   2  -4   9       34.56       32.58      4.90 o 
   3  -4   9      158.89      145.35      8.52 o 
   4  -4   9       51.59       54.87      5.43 o 
   5  -4   9        4.05        2.83      2.03 o 
  -3  -3   9       61.40       55.04      4.88 o 
  -2  -3   9       80.19       60.86      5.07 o 
  -1  -3   9       50.27       59.24     10.09 o 
   0  -3   9       62.82       57.31      5.71 o 
   1  -3   9       26.02       23.37      1.82 o 
   2  -3   9       91.98       93.99      6.81 o 
   3  -3   9       17.32       20.11      3.80 o 
   4  -3   9       22.29       21.64      3.77 o 
   5  -3   9        3.16        3.22      2.17 o 
  -3  -2   9        2.69        2.47      1.76 o 
  -2  -2   9      115.05       98.55      5.95 o 
  -1  -2   9       14.64       17.90      1.51 o 
   0  -2   9       14.64        5.35      3.23 o 
   1  -2   9       81.00       92.92      4.73 o 
   2  -2   9        7.44        6.47      2.50 o 
   3  -2   9        6.21        7.71      2.72 o 
   4  -2   9       11.27        7.39      2.60 o 
   5  -2   9        2.68        5.45      2.40 o 
   6  -2   9        4.38        4.96      2.25 o 
  -3  -1   9      134.06      109.54      5.84 o 
  -2  -1   9      112.82       86.21      5.35 o 
  -1  -1   9       31.56       33.09      2.46 o 
   0  -1   9       49.34       56.37      3.39 o 
   1  -1   9       42.16       51.71      4.99 o 
   2  -1   9       67.57       95.90     12.06 o 
   3  -1   9       66.18       59.72      5.37 o 
   4  -1   9       57.44       63.17      5.52 o 
   5  -1   9       15.69       21.12      3.88 o 
   6  -1   9        1.38        1.42      1.82 o 
  -3   0   9      115.80      108.81      5.51 o 
  -2   0   9        0.95        1.00      1.40 o 
  -1   0   9        0.47        0.42      0.62 o 
   0   0   9        1.57        1.66      1.08 o 
   1   0   9      284.85      324.12      7.80 o 
   2   0   9        2.42        4.19      1.29 o 
   3   0   9        1.83        1.34      1.85 o 
   4   0   9        3.11        3.70      2.29 o 
   5   0   9        4.14        7.89      2.79 o 
   6   0   9        0.04        1.56      1.93 o 
  -3   1   9       57.12       60.42      4.01 o 
  -2   1   9       53.94       59.68      4.35 o 
  -1   1   9       12.75       12.54      1.78 o 
   0   1   9       44.29       53.37      2.82 o 
   1   1   9       40.43       53.06      4.98 o 
   2   1   9       64.86       84.63      9.34 o 
   3   1   9       32.75       29.96      4.26 o 
   4   1   9       37.90       47.69      5.05 o 
   5   1   9        6.10       13.25      3.50 o 
   6   1   9        5.05        2.29      2.21 o 
  -3   2   9       44.37       37.90      3.15 o 
  -2   2   9       83.77       75.69      3.79 o 
  -1   2   9       14.68       12.46      1.85 o 
   0   2   9        9.91       13.64      1.55 o 
   1   2   9       81.87       95.22      5.61 o 
   2   2   9        9.40       11.72      1.23 o 
   3   2   9        8.30        8.92      3.07 o 
   4   2   9        1.50        0.45      1.82 o 
   5   2   9        3.94        7.32      2.90 o 
   6   2   9        3.32        4.27      2.64 o 
  -3   3   9       24.68       20.70      2.47 o 
  -2   3   9        2.89        2.75      1.64 o 
  -1   3   9      255.34      230.24     13.26 o 
   0   3   9      141.31      137.26      7.86 o 
   1   3   9      103.52      110.95      5.48 o 
   2   3   9      176.18      180.52     11.48 o 
   3   3   9       10.24       16.01      2.98 o 
   4   3   9       13.20       15.91      3.83 o 
   5   3   9       11.23       10.40      3.43 o 
   6   3   9        5.42       12.89      3.79 o 
  -3   4   9        5.95        4.10      1.50 o 
  -2   4   9       22.50       22.58      2.38 o 
  -1   4   9        7.03        6.86      1.87 o 
   0   4   9      393.23      385.30     25.29 o 
   1   4   9      393.97      418.78     23.37 o 
   2   4   9      127.84      146.25     11.35 o 
   3   4   9      190.09      217.59     42.39 o 
   4   4   9       25.62       32.15      5.11 o 
   5   4   9        3.15        6.35      3.12 o 
  -3   5   9       22.08       20.50      2.56 o 
  -2   5   9       54.02       47.79      3.94 o 
  -1   5   9       50.99       45.46      3.24 o 
   0   5   9       99.56       92.22      8.84 o 
   1   5   9      361.13      377.19     31.97 o 
   2   5   9      158.80      158.36     10.88 o 
   3   5   9      130.98      155.61     17.69 o 
   4   5   9        2.05        2.72      2.57 o 
   5   5   9        5.11        7.02      3.29 o 
  -3   6   9       15.82       15.92      2.27 o 
  -2   6   9       15.87       15.19      2.74 o 
  -1   6   9        4.67        3.88      1.52 o 
   0   6   9       51.33       46.93      5.15 o 
   1   6   9        6.38        7.88      1.43 o 
   2   6   9      295.99      314.48     18.13 o 
   3   6   9        1.95        2.82      1.68 o 
   4   6   9       27.48       39.73      6.04 o 
   5   6   9       19.17       21.86      4.90 o 
  -3   7   9        3.99        4.45      1.61 o 
  -2   7   9       14.42       10.49      2.56 o 
  -1   7   9        1.70        2.99      1.48 o 
   0   7   9      102.77       98.82      5.85 o 
   1   7   9      130.09      149.76     10.36 o 
   2   7   9       13.29       17.18      2.18 o 
   3   7   9       90.36      116.00     15.42 o 
   4   7   9       20.03       24.98      5.33 o 
   5   7   9        1.75        4.53      3.03 o 
  -3   8   9       17.98       19.28      2.70 o 
  -2   8   9       38.56       45.00      4.51 o 
  -1   8   9      110.71      116.60      7.67 o 
   0   8   9        2.02        1.24      1.55 o 
   1   8   9       70.58       75.34      3.64 o 
   2   8   9       37.19       46.31      3.68 o 
   3   8   9        0.75        3.28      1.99 o 
   4   8   9        1.06        3.06      2.58 o 
   5   8   9        7.25        9.36      4.21 o 
  -3   9   9        5.08        4.91      1.79 o 
  -2   9   9        2.84        1.64      1.93 o 
  -1   9   9        5.36        6.22      2.99 o 
   0   9   9       38.53       41.84      6.04 o 
   1   9   9       31.72       38.82      4.10 o 
   2   9   9       26.58       31.85      6.37 o 
   3   9   9       14.27       20.35      4.29 o 
   4   9   9        7.42       15.39      3.20 o 
  -3  10   9        7.21        6.63      1.90 o 
  -2  10   9        6.72        6.80      2.53 o 
  -1  10   9       18.33       17.11      4.02 o 
   0  10   9        4.39        5.11      3.31 o 
   1  10   9        3.47        3.26      2.52 o 
   2  10   9        5.86        8.97      3.20 o 
   3  10   9       24.24       30.20      5.08 o 
   4  10   9       14.21       24.65      5.10 o 
  -3  11   9       13.27       13.71      2.36 o 
  -2  11   9       24.99       18.16      3.81 o 
  -1  11   9        6.64        8.50      3.49 o 
   0  11   9        8.63        7.86      4.02 o 
   1  11   9        1.48        0.68      1.63 o 
   2  11   9        9.12       11.30      3.54 o 
   3  11   9        8.81       12.12      3.99 o 
  -3  12   9        1.73        3.12      1.75 o 
  -2  12   9        7.32        6.72      3.07 o 
  -1  12   9        5.18        6.97      3.35 o 
   0  12   9        6.75        9.26      4.06 o 
   1  12   9        2.58        4.51      2.09 o 
   2  12   9        4.95        6.49      3.21 o 
   3  12   9        7.70        8.49      3.40 o 
  -2  13   9        7.42       10.25      3.48 o 
  -1  13   9        8.19        8.30      3.90 o 
   0  13   9        2.02        2.77      3.47 o 
   1  13   9        7.42        5.87      4.31 o 
   2  13   9        0.27        0.00      2.32 o 
   0  14   9       24.91       30.19      6.52 o 
  -1 -12  10        0.67        0.00      1.93 o 
   0 -12  10        3.11        3.33      2.59 o 
   1 -12  10        0.61        1.67      2.15 o 
   2 -12  10        5.98        5.58      3.88 o 
  -2 -11  10        0.60        0.00      1.42 o 
  -1 -11  10        3.08        2.94      2.09 o 
   0 -11  10        3.55        4.07      2.28 o 
   1 -11  10        1.78        3.66      2.28 o 
   2 -11  10        2.11        3.10      3.10 o 
   3 -11  10        3.21        2.07      2.68 o 
  -2 -10  10       11.68       10.70      2.29 o 
  -1 -10  10        0.92        1.76      1.82 o 
   0 -10  10        2.87        1.41      1.89 o 
   1 -10  10        0.93        1.54      1.47 o 
   2 -10  10        7.21       11.24      4.02 o 
   3 -10  10       21.03       19.65      4.99 o 
  -2  -9  10        0.82        0.20      1.23 o 
  -1  -9  10       33.74       28.55      3.80 o 
   0  -9  10       17.43       19.62      3.48 o 
   1  -9  10        6.34        3.80      3.07 o 
   2  -9  10        5.09        4.58      3.24 o 
   3  -9  10        4.59        8.49      3.90 o 
   4  -9  10        6.46       10.05      3.80 o 
  -4  -8  10        7.90        6.05      3.15 o 
  -3  -8  10        8.40        9.93      3.90 o 
  -2  -8  10       11.15        7.35      1.56 o 
  -1  -8  10        9.03        6.54      1.81 o 
   0  -8  10       31.77       39.85      4.17 o 
   1  -8  10       40.50       47.11      6.79 o 
   2  -8  10        3.59        4.39      2.95 o 
   3  -8  10        4.56        6.19      3.11 o 
   4  -8  10       12.57       19.73      4.67 o 
  -4  -7  10        0.28        0.89      2.44 o 
  -3  -7  10       18.36       13.07      4.08 o 
  -2  -7  10        1.25        2.02      2.54 o 
  -1  -7  10       32.17       32.03      2.84 o 
   0  -7  10      148.02      162.01      5.97 o 
   1  -7  10      138.26      144.02     10.07 o 
   2  -7  10       86.04      100.12      8.37 o 
   3  -7  10        0.64        0.27      2.03 o 
   4  -7  10       12.06       15.49      4.11 o 
  -3  -6  10        7.03        8.49      3.34 o 
  -2  -6  10       61.91       46.31      5.53 o 
  -1  -6  10       54.96       46.69      3.09 o 
   0  -6  10       63.94       53.58      4.25 o 
   1  -6  10       44.82       40.73      6.10 o 
   2  -6  10       31.39       35.50      5.76 o 
   3  -6  10        5.08        4.63      2.77 o 
   4  -6  10        4.69        4.11      2.66 o 
   5  -6  10        6.24        6.97      2.86 o 
  -5  -5  10        2.88        1.92      2.06 o 
  -3  -5  10       33.48       25.16      4.29 o 
  -2  -5  10        4.03        1.65      2.15 o 
  -1  -5  10       25.59       21.31      2.24 o 
   0  -5  10       28.52       30.37      3.36 o 
   1  -5  10      247.56      252.34     12.19 o 
   2  -5  10      302.35      286.26     12.84 o 
   3  -5  10        9.14       11.83      3.61 o 
   4  -5  10       18.00       17.48      3.96 o 
   5  -5  10        1.13        2.86      2.09 o 
  -5  -4  10        2.13        1.88      1.84 o 
  -3  -4  10        5.25        3.49      2.29 o 
  -2  -4  10       33.47       29.23      4.24 o 
  -1  -4  10       80.48       72.01      6.01 o 
   0  -4  10      144.52      135.06      4.68 o 
   1  -4  10      191.50      185.81     10.17 o 
   2  -4  10       25.40       21.64      4.49 o 
   3  -4  10       98.60       97.26      7.43 o 
   4  -4  10       11.25       10.56      3.28 o 
   5  -4  10        2.59        2.34      2.03 o 
  -3  -3  10        0.82        0.66      1.64 o 
  -2  -3  10       53.32       40.38      4.49 o 
  -1  -3  10      138.98      124.07      6.15 o 
   0  -3  10      179.79      123.47     40.30 o 
   1  -3  10       14.73       13.96      2.44 o 
   2  -3  10       13.85       14.17      3.59 o 
   3  -3  10       33.76       31.94      4.64 o 
   4  -3  10        4.70        5.00      2.59 o 
   5  -3  10        5.39        8.53      2.86 o 
  -4  -2  10       13.76       12.82      2.76 o 
  -3  -2  10       34.34       25.62      3.60 o 
  -2  -2  10       58.94       44.98      4.44 o 
  -1  -2  10       41.67       56.23      8.62 o 
   0  -2  10       75.63       71.20      8.87 o 
   1  -2  10       71.21       75.85      4.26 o 
   2  -2  10        0.83        0.00      1.57 o 
   3  -2  10       30.64       30.79      4.55 o 
   4  -2  10        5.06        2.48      2.29 o 
   5  -2  10        0.66        0.09      1.73 o 
  -4  -1  10       16.54       15.77      2.75 o 
  -3  -1  10       23.59       18.79      3.00 o 
  -2  -1  10       36.51       33.00      3.79 o 
  -1  -1  10       76.72       95.62      7.97 o 
   0  -1  10        9.36        9.07      1.89 o 
   1  -1  10        8.74       13.27      2.35 o 
   2  -1  10       87.32       91.80      6.76 o 
   3  -1  10       48.28       43.92      4.97 o 
   4  -1  10        3.54        1.96      2.05 o 
   5  -1  10        6.37        3.92      2.40 o 
  -3   0  10        6.93        7.62      2.05 o 
  -2   0  10       21.94       22.35      3.27 o 
  -1   0  10       55.36       67.22      4.21 o 
   0   0  10        5.47        5.67      1.60 o 
   1   0  10        4.84        6.51      1.75 o 
   2   0  10        5.81        7.26      1.68 o 
   3   0  10       54.74       63.44      5.80 o 
   4   0  10       30.29       35.19      4.86 o 
   5   0  10        8.21        8.35      3.01 o 
  -3   1  10       25.17       22.41      2.89 o 
  -2   1  10       76.97       64.50      4.81 o 
  -1   1  10      106.27      107.60      6.24 o 
   0   1  10       15.89       17.04      1.76 o 
   1   1  10       17.24       18.45      1.79 o 
   2   1  10       73.50       97.44     11.97 o 
   3   1  10       10.99       11.85      3.18 o 
   4   1  10        0.25        1.17      1.84 o 
   5   1  10       13.28       21.71      4.41 o 
  -3   2  10       34.07       24.34      2.94 o 
  -2   2  10        0.45        1.42      1.50 o 
  -1   2  10       67.87       64.45      3.69 o 
   0   2  10      106.49      111.16      6.23 o 
   1   2  10       44.38       47.67      3.32 o 
   2   2  10        8.38        8.59      2.42 o 
   3   2  10       15.29       14.54      3.61 o 
   4   2  10        0.93        3.66      2.19 o 
   5   2  10        3.73        2.25      2.26 o 
  -3   3  10       20.53       16.83      2.63 o 
  -2   3  10       92.19       78.23      4.08 o 
  -1   3  10      119.85      100.62      4.52 o 
   0   3  10       91.72       80.38      4.44 o 
   1   3  10        4.85        5.97      1.30 o 
   2   3  10        7.56       10.71      2.03 o 
   3   3  10        6.07        8.86      2.10 o 
   4   3  10       18.87       19.95      4.23 o 
   5   3  10        5.51        7.65      3.29 o 
  -3   4  10        5.58        3.66      1.58 o 
  -2   4  10       18.72       17.65      2.25 o 
  -1   4  10      168.49      158.39      7.19 o 
   0   4  10       83.81       78.36      5.32 o 
   1   4  10       43.77       45.69      4.29 o 
   2   4  10        5.82        5.81      1.31 o 
   3   4  10      106.38      128.33     20.93 o 
   4   4  10       36.36       41.60      5.95 o 
   5   4  10        1.21        0.48      2.08 o 
  -3   5  10       13.89       14.99      2.43 o 
  -2   5  10       19.00       17.64      2.33 o 
  -1   5  10      210.04      195.55     13.44 o 
   0   5  10        8.62        9.33      2.00 o 
   1   5  10      212.23      237.94     21.83 o 
   2   5  10      306.17      336.52     27.09 o 
   3   5  10       17.03       26.46      4.67 o 
   4   5  10        8.48        9.36      3.63 o 
   5   5  10        7.10       12.06      3.95 o 
  -3   6  10        6.41        3.15      1.60 o 
  -2   6  10       21.92       16.24      3.00 o 
  -1   6  10        4.10        3.10      1.51 o 
   0   6  10       38.30       37.61      3.31 o 
   1   6  10      401.51      431.76     37.49 o 
   2   6  10      305.54      365.16     35.46 o 
   3   6  10        3.75        2.81      1.83 o 
   4   6  10       12.09       10.58      3.76 o 
   5   6  10        8.49        9.26      3.96 o 
  -3   7  10        4.01        3.37      1.67 o 
  -2   7  10        9.95        5.27      2.27 o 
  -1   7  10       44.32       43.94      3.61 o 
   0   7  10       99.78      100.62      8.73 o 
   1   7  10      135.84      156.96     16.26 o 
   2   7  10       35.71       38.86      4.57 o 
   3   7  10       12.44       17.24      3.28 o 
   4   7  10        0.62        1.88      2.33 o 
   5   7  10       17.48       20.33      5.25 o 
  -3   8  10        5.05        5.86      1.95 o 
  -2   8  10       11.40       11.02      2.83 o 
  -1   8  10       50.78       53.78      5.65 o 
   0   8  10        4.68        7.68      2.21 o 
   1   8  10       31.43       36.51      2.82 o 
   2   8  10       26.05       32.26      3.34 o 
   3   8  10        9.05       13.27      2.83 o 
   4   8  10        7.52        9.11      3.39 o 
  -3   9  10        1.15        1.77      1.64 o 
  -2   9  10        2.63        4.25      2.43 o 
  -1   9  10        0.85        0.00      2.05 o 
   0   9  10       41.03       44.92      6.16 o 
   1   9  10        3.14        2.80      1.81 o 
   2   9  10       13.61       19.22      3.88 o 
   3   9  10        2.60        3.54      3.07 o 
   4   9  10        9.88       16.25      3.27 o 
  -3  10  10        4.97        5.52      2.09 o 
  -2  10  10        0.07        1.14      1.90 o 
  -1  10  10       11.84       13.99      3.92 o 
   0  10  10       11.55       12.68      4.25 o 
   1  10  10       11.28       13.76      2.57 o 
   2  10  10       18.18       22.52      4.20 o 
   3  10  10       24.00       34.86      5.37 o 
   4  10  10       10.52       21.13      4.90 o 
  -3  11  10        0.14        0.00      1.57 o 
  -2  11  10        5.56        1.76      2.38 o 
  -1  11  10       17.25       22.18      4.80 o 
   0  11  10        1.38        0.00      3.12 o 
   1  11  10        7.89       13.99      4.73 o 
   2  11  10        2.44        4.55      2.77 o 
   3  11  10        3.38        5.57      3.34 o 
  -2  12  10        2.78        2.23      2.59 o 
  -1  12  10        1.75        0.79      2.68 o 
   0  12  10        9.16       12.59      4.61 o 
   1  12  10        2.04        5.34      3.67 o 
   2  12  10        3.03        8.12      3.36 o 
  -1  13  10        9.57        8.55      3.89 o 
   0  13  10        9.96        5.38      4.02 o 
   0 -12  11        0.12        1.95      2.27 o 
   1 -12  11        4.84        8.05      2.96 o 
  -2 -11  11        0.68        1.80      1.75 o 
  -1 -11  11       13.35       11.68      3.02 o 
   0 -11  11        0.91        2.71      2.09 o 
   1 -11  11        0.30        2.37      2.18 o 
   2 -11  11        8.82        8.56      4.12 o 
  -2 -10  11        3.16        1.86      1.52 o 
  -1 -10  11       34.71       33.35      4.03 o 
   0 -10  11       34.47       34.72      4.49 o 
   1 -10  11        3.94        5.51      2.59 o 
   2 -10  11        2.43        5.69      3.34 o 
   3 -10  11       25.17       32.92      6.22 o 
  -3  -9  11        5.00        1.72      3.04 o 
  -2  -9  11        8.87        8.11      1.74 o 
  -1  -9  11       17.47       15.65      3.07 o 
   0  -9  11       15.27       21.19      3.62 o 
   1  -9  11        6.57       12.59      4.16 o 
   2  -9  11        3.58        3.54      2.65 o 
   3  -9  11        1.12        2.26      2.89 o 
  -3  -8  11        8.35        7.72      3.73 o 
  -2  -8  11        1.10        4.04      3.28 o 
  -1  -8  11        2.35        2.20      1.52 o 
   0  -8  11       44.52       48.90      4.67 o 
   1  -8  11      107.24      130.93     10.25 o 
   2  -8  11        1.38        0.70      2.17 o 
   3  -8  11        7.63        7.29      3.74 o 
   4  -8  11        7.43        9.78      3.78 o 
  -3  -7  11        1.95        2.57      2.71 o 
  -2  -7  11       20.81       18.02      4.37 o 
  -1  -7  11       29.21       24.97      2.69 o 
   0  -7  11        5.31        5.62      2.15 o 
   1  -7  11       77.04       71.70      7.55 o 
   2  -7  11       10.36        9.28      3.71 o 
   3  -7  11        8.80       12.51      4.22 o 
   4  -7  11        3.36        4.64      3.10 o 
  -3  -6  11       15.93       10.57      3.56 o 
  -2  -6  11        1.54        0.53      2.13 o 
  -1  -6  11        0.48        0.19      1.09 o 
   1  -6  11       86.87       84.63      7.90 o 
   2  -6  11       12.91       14.33      4.28 o 
   3  -6  11       26.29       29.33      5.33 o 
   4  -6  11        6.65        8.70      3.37 o 
   5  -6  11        0.90        0.00      1.71 o 
  -3  -5  11        1.66        2.84      2.31 o 
  -2  -5  11       40.93       33.49      4.86 o 
  -1  -5  11       76.12       66.38      3.47 o 
   0  -5  11        0.72        0.61      1.85 o 
   1  -5  11       35.43       29.36      5.40 o 
   2  -5  11       25.41       29.26      5.33 o 
   3  -5  11        0.26        1.61      2.16 o 
   4  -5  11        1.63        1.66      2.10 o 
   5  -5  11        0.18        0.86      1.88 o 
  -5  -4  11        8.23        9.38      2.65 o 
  -4  -4  11        7.58        3.05      2.36 o 
  -3  -4  11       14.55       12.86      3.30 o 
  -2  -4  11        0.91        0.00      1.73 o 
  -1  -4  11        2.69        4.09      1.34 o 
   0  -4  11      256.72      247.34     11.18 o 
   1  -4  11      109.15       96.82      7.92 o 
   2  -4  11       64.69       59.88      6.34 o 
   3  -4  11       49.94       49.41      5.70 o 
   4  -4  11        0.14        2.59      2.06 o 
   5  -4  11        0.33        1.13      1.90 o 
  -4  -3  11        5.70        6.81      2.53 o 
  -3  -3  11        0.71        1.02      1.68 o 
  -2  -3  11        8.97        9.72      2.83 o 
  -1  -3  11        8.79        8.56      1.58 o 
   0  -3  11      171.32      149.12     23.62 o 
   1  -3  11      113.20       98.97      7.65 o 
   2  -3  11       39.31       44.31      5.69 o 
   3  -3  11        4.66        5.69      2.75 o 
   4  -3  11       16.46       16.57      3.79 o 
   5  -3  11        0.73        0.00      1.58 o 
  -4  -2  11       16.19       12.88      2.89 o 
  -3  -2  11        3.18        3.13      1.99 o 
  -2  -2  11       40.46       39.20      4.35 o 
  -1  -2  11      156.93      152.43     13.75 o 
   0  -2  11       46.72       54.18     11.91 o 
   1  -2  11       31.28       33.02      4.16 o 
   2  -2  11        9.79        7.54      2.97 o 
   3  -2  11       44.95       47.16      5.35 o 
   4  -2  11       18.74       23.28      4.26 o 
   5  -2  11        1.90        2.88      2.18 o 
  -4  -1  11        1.05        1.88      1.77 o 
  -3  -1  11       21.06       19.31      3.23 o 
  -2  -1  11        4.71        7.68      2.35 o 
  -1  -1  11        2.69        2.68      1.88 o 
   0  -1  11        6.78        6.40      1.81 o 
   1  -1  11       10.90       15.44      2.48 o 
   2  -1  11       49.94       55.02      5.65 o 
   3  -1  11       48.35       50.19      5.49 o 
   4  -1  11        9.07       11.48      3.41 o 
   5  -1  11        0.62        4.61      2.38 o 
  -4   0  11        2.02        3.74      1.82 o 
  -3   0  11        5.35        5.85      2.15 o 
  -2   0  11       11.61       12.14      2.80 o 
  -1   0  11        3.25        3.37      0.98 o 
   0   0  11        0.05        1.27      1.21 o 
   1   0  11        0.47        0.11      1.12 o 
   2   0  11       34.32       40.31      5.35 o 
   3   0  11        7.73       10.16      3.36 o 
   4   0  11        4.65        7.99      3.08 o 
   5   0  11        0.18        0.97      1.97 o 
  -3   1  11       39.52       36.21      3.73 o 
  -2   1  11       52.87       50.59      4.60 o 
  -1   1  11        1.20        2.69      1.83 o 
   0   1  11       13.06       14.31      2.26 o 
   1   1  11       21.52       25.32      2.97 o 
   2   1  11       25.97       41.06      6.09 o 
   3   1  11       74.90       66.74      6.33 o 
   4   1  11       15.07       18.19      3.97 o 
   5   1  11        0.61        0.53      2.21 o 
  -3   2  11       33.61       31.61      3.45 o 
  -2   2  11      151.98      135.61      7.00 o 
  -1   2  11      128.50      106.38      4.88 o 
   0   2  11       30.37       27.28      5.26 o 
   1   2  11       45.93       50.47      3.59 o 
   2   2  11        2.75        3.66      1.70 o 
   3   2  11       41.27       46.69      4.78 o 
   4   2  11       22.42       32.29      5.17 o 
   5   2  11        4.03        8.25      3.43 o 
  -3   3  11        0.07        0.00      1.22 o 
  -2   3  11       18.91       17.28      2.46 o 
  -1   3  11       23.93       19.86      2.53 o 
   0   3  11      186.57      169.00     13.77 o 
   1   3  11       96.34       88.55      3.61 o 
   2   3  11       40.48       45.89      3.56 o 
   3   3  11       28.36       35.91      6.71 o 
   4   3  11        0.44        1.52      2.40 o 
   5   3  11        0.10        0.00      1.85 o 
  -3   4  11        5.19        4.26      1.86 o 
  -2   4  11        2.64        2.35      1.41 o 
  -1   4  11        0.87        0.00      1.19 o 
   0   4  11      239.07      205.51     22.95 o 
   1   4  11      175.77      161.66     11.99 o 
   2   4  11        3.90        5.81      1.94 o 
   3   4  11       27.97       36.42      8.19 o 
   4   4  11        8.16        9.04      3.48 o 
   5   4  11        0.60        0.00      2.12 o 
  -3   5  11       15.04       17.46      2.73 o 
  -2   5  11       14.85        9.72      2.58 o 
  -1   5  11       26.44       24.08      4.81 o 
   0   5  11       49.26       48.17      3.70 o 
   1   5  11      227.91      228.35     16.79 o 
   2   5  11       93.33      103.53     10.84 o 
   3   5  11        5.80        9.24      2.27 o 
   4   5  11       22.94       22.11      4.82 o 
   5   5  11        0.13        0.19      2.38 o 
  -3   6  11        6.05        5.62      1.99 o 
  -2   6  11       50.88       36.83      4.25 o 
  -1   6  11       24.80       19.83      2.70 o 
   0   6  11       99.27       81.84      7.68 o 
   1   6  11        4.03        2.48      1.69 o 
   2   6  11       28.67       37.92      5.64 o 
   3   6  11       22.06       32.14      7.57 o 
   4   6  11       10.87       15.53      4.48 o 
   5   6  11        2.84        2.72      2.83 o 
  -3   7  11        4.03        6.43      2.01 o 
  -2   7  11        2.11        2.30      2.23 o 
  -1   7  11       34.62       39.44      5.09 o 
   0   7  11      111.46      113.00      7.23 o 
   1   7  11      158.63      163.48      9.09 o 
   3   7  11        5.37        7.54      2.38 o 
   4   7  11       12.96       19.49      3.30 o 
  -3   8  11        4.46        5.72      2.09 o 
  -2   8  11        6.94        6.85      2.65 o 
  -1   8  11        3.48        3.86      2.81 o 
   0   8  11       34.25       45.56      6.12 o 
   1   8  11       43.18       44.15      4.29 o 
   2   8  11        9.22       14.61      3.51 o 
   3   8  11        5.82       12.32      3.70 o 
   4   8  11       20.48       36.29      4.29 o 
  -3   9  11        6.50        7.43      2.29 o 
  -2   9  11        0.16        1.88      2.05 o 
  -1   9  11       21.59       22.89      4.48 o 
   0   9  11       25.43       27.25      5.27 o 
   1   9  11        4.53        4.07      3.45 o 
   2   9  11        3.16        4.00      2.83 o 
   3   9  11        3.55        5.26      3.01 o 
   4   9  11       10.85       16.19      4.44 o 
  -3  10  11        9.33        9.85      2.61 o 
  -2  10  11       11.92       12.89      3.43 o 
  -1  10  11        2.10        0.00      1.96 o 
   0  10  11        2.51        1.66      2.94 o 
   1  10  11        0.29        0.46      2.68 o 
   2  10  11        1.95        3.80      2.68 o 
   3  10  11       13.59       24.07      4.80 o 
  -2  11  11        5.30        6.46      2.98 o 
  -1  11  11        5.94        3.60      3.08 o 
   0  11  11        3.91        5.92      3.84 o 
   1  11  11        0.66        0.00      2.66 o 
   2  11  11        3.40        3.30      2.94 o 
   3  11  11        7.11        4.72      3.38 o 
  -2  12  11        9.35       11.25      3.71 o 
  -1  12  11        0.52        2.15      2.70 o 
   0  12  11        7.74       11.61      4.61 o 
   2  12  11        0.26        0.00      2.66 o 
   0  13  11        4.94        6.61      3.94 o 
  -1 -11  12       22.30       20.26      3.59 o 
   0 -11  12        0.96        3.65      2.44 o 
   1 -11  12        2.90        2.40      2.17 o 
   2 -11  12        1.58        6.75      3.70 o 
  -2 -10  12        6.88        4.85      3.82 o 
  -1 -10  12       13.12        9.18      2.83 o 
   0 -10  12       50.62       60.11      5.59 o 
   1 -10  12        8.46       11.83      3.18 o 
   2 -10  12        5.20        7.65      4.03 o 
  -3  -9  12        5.46        7.83      4.08 o 
  -2  -9  12        0.65        1.46      3.06 o 
  -1  -9  12        1.08        1.19      1.76 o 
   0  -9  12       55.24       63.83      5.53 o 
   2  -9  12        2.56        2.39      2.76 o 
   3  -9  12        2.32        3.12      2.97 o 
  -3  -8  12        5.25        5.94      3.71 o 
  -2  -8  12        8.60        8.90      3.53 o 
  -1  -8  12        5.86        7.72      2.30 o 
   0  -8  12       46.13       56.50      4.99 o 
   1  -8  12       18.22       21.80      5.46 o 
   2  -8  12        6.07        5.91      3.65 o 
   3  -8  12        1.55        0.00      2.42 o 
   4  -8  12       10.12       19.81      5.09 o 
  -3  -7  12        5.96        7.22      3.53 o 
  -2  -7  12        5.22        3.43      2.78 o 
  -1  -7  12       10.56       15.90      2.30 o 
   0  -7  12       22.27       22.76      3.48 o 
   1  -7  12        5.24        6.14      3.30 o 
   2  -7  12        9.14       10.92      3.93 o 
   3  -7  12        6.02        6.61      3.56 o 
   4  -7  12        3.43        2.59      3.00 o 
  -3  -6  12        0.87        1.16      2.45 o 
  -2  -6  12        6.83        4.69      2.68 o 
  -1  -6  12        9.25        8.78      1.85 o 
   0  -6  12       25.30       25.41      3.52 o 
   1  -6  12       10.94        6.58      3.47 o 
   2  -6  12       20.28       22.85      5.18 o 
   3  -6  12        0.39        0.00      2.01 o 
   4  -6  12        1.28        3.84      2.70 o 
  -4  -5  12        0.16        0.74      2.24 o 
  -3  -5  12        0.35        0.00      2.04 o 
  -2  -5  12        9.76        6.94      2.94 o 
  -1  -5  12       19.66       16.82      2.19 o 
   0  -5  12        4.60        4.79      2.59 o 
   1  -5  12       63.90       53.47      6.53 o 
   2  -5  12       87.21       95.47      8.26 o 
   3  -5  12       24.85       26.10      5.05 o 
   4  -5  12        1.01        0.00      1.80 o 
  -4  -4  12        0.83        0.00      1.86 o 
  -3  -4  12        9.84        6.52      2.88 o 
  -2  -4  12       61.94       48.20      5.45 o 
  -1  -4  12       58.04       52.38      6.25 o 
   0  -4  12        6.90        2.05      2.21 o 
   1  -4  12       98.86       89.83      7.86 o 
   2  -4  12        9.02        8.42      3.51 o 
   3  -4  12       22.84       16.97      4.19 o 
   4  -4  12        8.62        8.19      3.30 o 
   5  -4  12        0.13        0.94      2.11 o 
  -4  -3  12       22.48       17.92      3.60 o 
  -3  -3  12        3.35        4.14      2.35 o 
  -2  -3  12       10.18        6.50      2.61 o 
  -1  -3  12        0.79        0.63      1.07 o 
   0  -3  12      147.47      139.19      8.67 o 
   1  -3  12       45.92       42.25      5.91 o 
   2  -3  12        3.15        0.68      1.96 o 
   3  -3  12        5.41        4.99      2.72 o 
   4  -3  12        3.28        4.61      2.65 o 
   5  -3  12        4.88        8.30      3.27 o 
  -4  -2  12        0.72        0.00      1.70 o 
  -3  -2  12        1.42        0.61      1.72 o 
  -2  -2  12       40.20       30.72      4.26 o 
  -1  -2  12       83.54       93.90      8.98 o 
   0  -2  12      118.17      135.49      8.31 o 
   1  -2  12       49.68       49.36      5.74 o 
   2  -2  12        7.02        5.16      2.72 o 
   3  -2  12       26.81       21.36      4.29 o 
   4  -2  12        1.81        1.34      2.16 o 
   5  -2  12       15.69       15.27      3.99 o 
  -4  -1  12        0.03        0.00      1.60 o 
  -3  -1  12        7.76        6.34      2.27 o 
  -2  -1  12       13.74       13.12      3.01 o 
  -1  -1  12      162.74      209.12     23.90 o 
   0  -1  12       44.58       53.46      5.48 o 
   1  -1  12       22.04       21.98      4.29 o 
   2  -1  12      173.11      174.90     10.13 o 
   3  -1  12        2.20        4.48      2.52 o 
   4  -1  12        0.67        0.38      2.16 o 
   5  -1  12        7.37        7.01      3.02 o 
  -4   0  12        5.53        4.00      1.97 o 
  -3   0  12        1.13        1.88      1.76 o 
  -2   0  12       42.27       38.11      4.48 o 
  -1   0  12       12.05       19.70      5.65 o 
   0   0  12       18.81       22.81      3.87 o 
   1   0  12        5.64        7.70      2.18 o 
   2   0  12       31.22       29.19      4.91 o 
   3   0  12        5.89        6.31      3.02 o 
   4   0  12        1.00        0.00      1.83 o 
   5   0  12        2.99        2.82      2.89 o 
  -4   1  12        2.05        1.17      1.57 o 
  -3   1  12        1.64        3.31      1.83 o 
  -2   1  12       21.29       23.50      3.67 o 
  -1   1  12      120.61      132.26      7.75 o 
   1   1  12        6.08        5.25      1.84 o 
   2   1  12      214.20      205.71     10.97 o 
   3   1  12        2.28        3.76      2.62 o 
   4   1  12        1.20        1.53      2.38 o 
   5   1  12        4.39       11.12      3.77 o 
  -3   2  12        1.72        0.93      1.57 o 
  -2   2  12       14.50       14.26      3.10 o 
  -1   2  12       92.60       89.68      4.84 o 
   0   2  12       82.23       86.78      9.76 o 
   1   2  12       26.61       29.23      3.41 o 
   2   2  12        5.49        8.88      2.13 o 
   3   2  12       34.67       44.87      5.84 o 
   4   2  12        0.10        0.00      1.68 o 
   5   2  12        3.78        7.31      3.49 o 
  -3   3  12        2.76        3.49      1.85 o 
  -2   3  12       30.69       23.75      3.70 o 
  -1   3  12        9.97        8.88      2.10 o 
   0   3  12      216.17      199.77     12.33 o 
   1   3  12        6.66        5.86      1.51 o 
   2   3  12       19.19       23.57      4.87 o 
   3   3  12        1.00        2.45      1.58 o 
   4   3  12       16.06       16.21      4.37 o 
   5   3  12        3.55        5.28      3.24 o 
  -3   4  12       21.78       20.52      3.13 o 
  -2   4  12       15.40       12.23      2.96 o 
  -1   4  12        8.80        6.17      1.91 o 
   0   4  12      112.71      100.98      5.11 o 
   1   4  12       74.40       67.69      6.55 o 
   2   4  12       41.57       51.34      3.99 o 
   3   4  12       77.88      101.34      9.55 o 
   4   4  12        6.74        8.30      3.64 o 
   5   4  12        1.31        3.92      2.93 o 
  -3   5  12        2.67        0.62      1.60 o 
  -2   5  12       25.27       18.09      3.38 o 
  -1   5  12       54.19       50.75      3.97 o 
   0   5  12       27.98       23.49      2.86 o 
   1   5  12        2.74        1.29      1.47 o 
   2   5  12       66.70       81.57      7.49 o 
   3   5  12        5.48        6.70      2.23 o 
   4   5  12        1.54        0.35      2.23 o 
   5   5  12        0.35        3.11      2.75 o 
  -3   6  12       12.68        9.32      2.41 o 
  -2   6  12        4.18        7.45      2.61 o 
  -1   6  12        1.17        0.00      1.86 o 
   0   6  12       21.33       23.38      3.10 o 
   1   6  12       63.98       64.60      4.43 o 
   2   6  12        1.97        0.00      1.93 o 
   3   6  12       10.80       15.74      3.39 o 
   4   6  12        3.99        0.00      2.04 o 
  -3   7  12        0.66        0.81      1.68 o 
  -2   7  12       19.77       13.33      3.14 o 
  -1   7  12       20.70       24.02      4.37 o 
   0   7  12        8.78        8.27      2.35 o 
   1   7  12       56.26       60.87      5.45 o 
   2   7  12       21.05       34.82      4.87 o 
   3   7  12        7.14        8.51      3.30 o 
   4   7  12        5.46        8.73      2.62 o 
  -3   8  12        3.70        1.75      1.81 o 
  -2   8  12        5.21        7.32      2.95 o 
  -1   8  12        1.75        1.03      2.29 o 
   0   8  12       23.79       24.26      5.20 o 
   1   8  12      116.02      137.70     10.48 o 
   2   8  12        3.78        3.85      2.75 o 
   3   8  12        7.28       14.18      3.99 o 
   4   8  12        3.83        8.42      3.52 o 
  -3   9  12        1.15        0.52      1.68 o 
  -2   9  12        8.32       11.91      3.37 o 
  -1   9  12       21.29       25.43      4.73 o 
   0   9  12       16.49       16.04      4.63 o 
   1   9  12       13.25       16.04      4.83 o 
   2   9  12        7.14        7.00      3.13 o 
   3   9  12        0.09        0.00      2.38 o 
  -3  10  12        2.25        3.51      2.04 o 
  -2  10  12        0.31        2.00      2.32 o 
  -1  10  12       15.85       19.40      4.52 o 
   0  10  12       23.80       27.02      5.63 o 
   1  10  12        5.07        3.31      3.29 o 
   2  10  12        2.87        6.07      2.98 o 
   3  10  12       37.13       64.38      6.88 o 
  -2  11  12        0.30        0.85      2.47 o 
  -1  11  12        0.41        0.00      2.63 o 
   0  11  12        3.25        2.99      3.42 o 
   2  11  12        6.87       10.45      3.66 o 
  -1  12  12        4.18        2.51      3.34 o 
   0  12  12        0.67        1.08      3.36 o 
  -1 -10  13       34.58       32.30      4.02 o 
   0 -10  13       11.81       13.11      3.30 o 
   1 -10  13        0.81        3.90      2.34 o 
   2 -10  13        7.65       10.67      4.77 o 
  -2  -9  13       19.80       15.99      4.91 o 
  -1  -9  13        6.78        3.27      2.24 o 
   0  -9  13        2.82        5.45      2.60 o 
   2  -9  13        5.18       10.24      4.59 o 
   3  -9  13        2.35        4.14      3.17 o 
  -3  -8  13        0.96        4.48      3.67 o 
  -2  -8  13        1.92        1.86      3.16 o 
  -1  -8  13        5.07        6.77      2.23 o 
   0  -8  13        1.01        3.99      2.29 o 
   2  -8  13        5.57       10.31      4.38 o 
   3  -8  13       10.29       16.04      4.97 o 
  -3  -7  13        1.31        0.00      2.51 o 
  -2  -7  13        0.64        3.33      2.82 o 
  -1  -7  13        7.38        6.24      3.59 o 
   0  -7  13        3.15        3.92      2.14 o 
   2  -7  13        4.24        6.37      3.41 o 
   3  -7  13        5.15        9.51      4.16 o 
   4  -7  13        1.83        1.27      2.38 o 
  -3  -6  13        7.31        8.84      3.57 o 
  -2  -6  13        8.15        5.81      3.24 o 
  -1  -6  13        5.23        5.49      1.60 o 
   0  -6  13        2.40        3.98      1.99 o 
   1  -6  13       12.59        7.58      3.93 o 
   2  -6  13       15.30       16.92      4.66 o 
   3  -6  13       10.30        8.72      3.69 o 
   4  -6  13        0.65        1.43      2.47 o 
  -4  -5  13        0.20        2.49      2.52 o 
  -3  -5  13        2.74        2.24      2.58 o 
  -2  -5  13        3.55        4.57      2.88 o 
  -1  -5  13       17.89       13.59      2.06 o 
   1  -5  13       58.90       54.74      6.76 o 
   2  -5  13        0.14        0.21      1.88 o 
   3  -5  13        2.98        5.09      2.95 o 
   4  -5  13        0.91        2.64      2.70 o 
  -4  -4  13        1.81        1.97      2.42 o 
  -3  -4  13       11.05        6.46      2.84 o 
  -2  -4  13        5.10        3.12      2.43 o 
  -1  -4  13        6.31        4.37      1.54 o 
   0  -4  13       32.36       37.64      5.52 o 
   1  -4  13       16.81       19.61      4.69 o 
   2  -4  13       41.89       31.77      5.45 o 
   3  -4  13       16.14       16.53      4.28 o 
   4  -4  13        1.45        0.46      2.23 o 
  -4  -3  13        9.41        6.95      2.71 o 
  -3  -3  13        4.10        3.23      2.25 o 
  -2  -3  13        9.59        8.78      3.07 o 
  -1  -3  13       14.76       16.44      2.11 o 
   0  -3  13       23.77       27.80      4.73 o 
   1  -3  13       74.44       57.42      6.52 o 
   2  -3  13        8.37        8.01      3.36 o 
   3  -3  13        8.73        7.69      3.36 o 
   4  -3  13        4.67        5.01      2.91 o 
   5  -3  13        0.32        0.20      2.12 o 
  -4  -2  13        2.86        1.17      2.00 o 
  -3  -2  13       15.07       10.21      3.08 o 
  -2  -2  13       15.24        8.85      3.02 o 
  -1  -2  13       21.84       31.89      8.64 o 
   0  -2  13       94.24       99.63      7.67 o 
   1  -2  13       35.99       44.18      6.04 o 
   2  -2  13       16.88       14.87      3.90 o 
   3  -2  13       10.89       10.27      3.58 o 
   4  -2  13       14.05       15.09      4.11 o 
   5  -2  13        3.64        4.14      2.77 o 
  -4  -1  13        0.66        0.15      1.64 o 
  -3  -1  13       39.68       41.02      4.73 o 
  -2  -1  13       53.67       43.84      4.99 o 
  -1  -1  13      155.25      195.84     25.47 o 
   0  -1  13       62.18       78.31      6.76 o 
   1  -1  13       72.79       86.83      7.65 o 
   2  -1  13        3.60        8.30      3.19 o 
   3  -1  13        1.67        3.07      2.39 o 
   4  -1  13       18.97       22.93      4.70 o 
   5  -1  13        3.28        4.38      2.77 o 
  -4   0  13        5.19        7.65      2.41 o 
  -3   0  13        8.07        7.86      2.71 o 
  -2   0  13      108.18      103.29      7.13 o 
   0   0  13       15.72       21.52      4.17 o 
   1   0  13       16.45       15.65      4.08 o 
   2   0  13        0.03        0.66      2.17 o 
   3   0  13       74.77       77.14      7.27 o 
   4   0  13        1.15        0.00      1.73 o 
   5   0  13        0.00        1.15      2.11 o 
  -4   1  13        1.96        3.20      1.94 o 
  -3   1  13        7.88        7.97      2.54 o 
  -2   1  13       22.25       21.99      3.86 o 
  -1   1  13      223.55      223.04     10.39 o 
   0   1  13       63.24       69.56      6.39 o 
   1   1  13       93.33      100.56      5.58 o 
   2   1  13       25.84       22.23      4.66 o 
   3   1  13        1.86        1.25      1.68 o 
   4   1  13       12.33       17.89      4.36 o 
   5   1  13        6.27        8.95      3.69 o 
  -3   2  13        1.09        1.98      1.81 o 
  -2   2  13       19.22       16.01      3.42 o 
  -1   2  13       61.90       53.30      5.65 o 
   0   2  13       79.84       80.58      6.75 o 
   1   2  13       41.75       39.25      5.65 o 
   2   2  13        9.81        9.61      3.68 o 
   3   2  13        1.29        2.78      1.68 o 
   4   2  13        8.99       12.65      3.95 o 
   5   2  13        5.89        6.16      3.46 o 
  -3   3  13        0.00        0.04      1.52 o 
  -2   3  13        8.85       10.82      2.96 o 
  -1   3  13       18.82       16.58      3.50 o 
   0   3  13       42.18       42.83      6.62 o 
   1   3  13       62.37       67.15      6.70 o 
   2   3  13        9.94        9.02      3.85 o 
   3   3  13       14.93       15.12      2.71 o 
   4   3  13        0.65        2.07      2.63 o 
   5   3  13        3.03        3.71      2.99 o 
  -3   4  13        8.39        3.65      2.07 o 
  -2   4  13       36.80       27.70      4.14 o 
  -1   4  13       61.30       54.09      4.06 o 
   0   4  13       41.88       44.88      3.91 o 
   1   4  13      103.34      105.46      8.31 o 
   2   4  13       49.70       63.58     11.58 o 
   3   4  13       15.35       23.74      4.52 o 
   4   4  13        4.84        0.60      2.35 o 
   5   4  13        1.73        5.07      3.14 o 
  -3   5  13        5.85        6.43      2.29 o 
  -2   5  13        5.57        5.00      2.41 o 
  -1   5  13        0.50        0.63      2.10 o 
   0   5  13       10.17       10.50      2.35 o 
   1   5  13       13.45       12.79      4.08 o 
   2   5  13       45.47       69.90      5.98 o 
   3   5  13       13.48       23.91      5.89 o 
   4   5  13        1.15        0.00      2.05 o 
  -3   6  13        0.37        0.24      1.67 o 
  -2   6  13        3.16        4.45      2.46 o 
  -1   6  13       13.39       15.40      3.85 o 
   0   6  13       15.04       14.71      2.68 o 
   1   6  13       22.31       25.24      5.11 o 
   2   6  13       10.83       12.31      3.46 o 
   3   6  13        4.39        8.26      3.28 o 
   4   6  13        0.17        0.88      1.72 o 
  -3   7  13        5.44        7.21      2.42 o 
  -2   7  13        0.59        0.51      1.99 o 
  -1   7  13       21.16       25.53      4.65 o 
   0   7  13       11.10       12.46      4.02 o 
   1   7  13        1.38        2.29      2.83 o 
   2   7  13        4.70       13.40      3.57 o 
   3   7  13       11.08       23.62      4.54 o 
   4   7  13        1.38        3.06      1.99 o 
  -3   8  13        7.50        6.09      2.36 o 
  -2   8  13        2.47        2.78      2.41 o 
  -1   8  13       12.11       16.43      4.24 o 
   0   8  13       35.99       41.60      6.24 o 
   1   8  13       22.26       24.63      5.38 o 
   2   8  13        5.56       10.92      3.41 o 
   3   8  13        1.57        5.95      3.18 o 
   4   8  13       15.55       35.56      5.80 o 
  -3   9  13        6.89        8.42      2.65 o 
  -2   9  13        1.03        1.48      2.33 o 
  -1   9  13        1.44        0.00      2.38 o 
   0   9  13       44.59       42.67      6.51 o 
   1   9  13        9.02        8.49      4.20 o 
   2   9  13        6.19       15.14      3.74 o 
   3   9  13        5.23       13.48      4.04 o 
  -2  10  13        4.17        4.49      2.93 o 
  -1  10  13        2.92        3.80      3.00 o 
   0  10  13       57.44       63.36      7.76 o 
   2  10  13        2.50        3.29      2.89 o 
   3  10  13        7.82       18.63      4.61 o 
  -1  11  13       16.46       18.78      4.90 o 
   0  11  13        0.64        1.02      2.86 o 
   0 -10  14       11.79        8.41      3.07 o 
   1 -10  14        3.00        8.08      2.99 o 
  -1  -9  14        0.32        1.95      1.99 o 
   0  -9  14        4.09        7.14      2.94 o 
   1  -9  14       11.39       11.12      3.32 o 
  -2  -8  14        0.89        0.00      3.05 o 
  -1  -8  14        1.24        1.34      1.80 o 
   0  -8  14       18.14       23.83      3.92 o 
   2  -8  14        7.72        7.44      3.93 o 
   3  -8  14        5.08        2.72      3.30 o 
  -3  -7  14        1.97        0.66      2.87 o 
  -2  -7  14        3.45        3.96      3.15 o 
  -1  -7  14        4.10        5.03      2.17 o 
   0  -7  14        2.39        0.92      1.93 o 
   2  -7  14        9.45       16.05      5.00 o 
   3  -7  14        7.07        8.21      4.17 o 
  -3  -6  14        1.24        2.65      2.90 o 
  -2  -6  14       12.76       16.99      4.31 o 
  -1  -6  14        8.69        9.01      1.96 o 
   0  -6  14       37.53       39.35      4.36 o 
   2  -6  14        2.71        4.69      3.13 o 
   3  -6  14        2.84        2.55      2.75 o 
  -3  -5  14       10.44        9.50      3.54 o 
  -2  -5  14        7.23        5.69      3.18 o 
  -1  -5  14       15.71       16.35      2.25 o 
   2  -5  14       15.27       17.77      4.63 o 
   3  -5  14        1.81        3.36      2.66 o 
   4  -5  14        1.26        0.00      2.25 o 
  -4  -4  14        2.15        2.11      2.47 o 
  -3  -4  14        0.24        0.41      2.23 o 
  -2  -4  14        2.25        0.70      2.06 o 
  -1  -4  14        3.98        3.81      1.39 o 
   2  -4  14       13.94       15.39      4.25 o 
   3  -4  14        3.38        3.24      2.71 o 
   4  -4  14        7.81       10.27      3.85 o 
  -4  -3  14        0.29        0.94      2.24 o 
  -3  -3  14        5.93        3.25      2.53 o 
  -2  -3  14        8.77        7.87      3.14 o 
  -1  -3  14       31.15       35.16      2.93 o 
   0  -3  14       43.40       56.29      6.40 o 
   2  -3  14        4.17        5.39      2.95 o 
   3  -3  14        0.62        0.00      1.84 o 
   4  -3  14       11.14        9.38      3.63 o 
  -4  -2  14        7.17        5.98      2.55 o 
  -3  -2  14       24.01       14.34      3.54 o 
  -2  -2  14        4.62        5.27      2.70 o 
  -1  -2  14        8.88       11.42      1.88 o 
   0  -2  14       61.04       69.61      6.79 o 
   2  -2  14       11.54        3.84      2.66 o 
   3  -2  14        2.38        2.29      2.61 o 
   4  -2  14        3.74        5.59      2.89 o 
  -4  -1  14        6.45        4.24      2.31 o 
  -3  -1  14        5.04        5.42      2.66 o 
  -2  -1  14       75.67       77.47      6.62 o 
  -1  -1  14       38.12       66.64     15.44 o 
   0  -1  14       37.84       43.17      5.64 o 
   2  -1  14       61.76       57.14      6.63 o 
   3  -1  14        4.61        8.47      3.48 o 
   4  -1  14        2.72        2.80      2.76 o 
  -4   0  14        4.60        2.41      2.04 o 
  -3   0  14        2.83        4.28      2.48 o 
  -2   0  14       15.64       12.41      3.38 o 
  -1   0  14      197.23      211.19     10.73 o 
   0   0  14       12.58       20.72      4.19 o 
   2   0  14       34.06       32.46      5.62 o 
   3   0  14       42.45       50.17      6.65 o 
   4   0  14        7.19       10.65      3.84 o 
  -4   1  14        2.48        1.98      1.86 o 
  -3   1  14       12.55       10.07      2.89 o 
  -2   1  14      148.03      133.60      8.30 o 
  -1   1  14       44.88       43.08      5.55 o 
   0   1  14        9.91        9.54      3.19 o 
   2   1  14       57.54       65.20      7.11 o 
   3   1  14        1.92        4.14      2.58 o 
   4   1  14        5.31        8.58      3.71 o 
  -4   2  14        5.36        5.23      2.19 o 
  -3   2  14       30.13       22.17      3.69 o 
  -2   2  14       13.07        9.27      3.06 o 
  -1   2  14        2.03        0.09      2.25 o 
   0   2  14       64.81       63.75      6.40 o 
   2   2  14       41.29       37.55      6.14 o 
   3   2  14        5.92       11.20      3.25 o 
   4   2  14        9.66       13.92      4.37 o 
  -3   3  14        0.05        0.71      1.81 o 
  -2   3  14        0.41        0.00      1.58 o 
  -1   3  14       15.91       15.25      2.79 o 
   0   3  14       50.75       53.74      6.07 o 
   3   3  14        1.71        1.49      2.52 o 
   4   3  14        5.28        6.95      3.30 o 
  -3   4  14        3.15        0.36      1.85 o 
  -2   4  14        0.66        1.38      2.09 o 
  -1   4  14        1.97        0.09      2.25 o 
   0   4  14        6.46        1.28      2.82 o 
   3   4  14       11.41       14.19      2.91 o 
   4   4  14        5.60       12.10      4.17 o 
  -3   5  14        6.87        3.94      2.15 o 
  -2   5  14        3.89        4.89      2.62 o 
  -1   5  14        2.14        3.65      2.59 o 
   0   5  14       37.08       34.19      4.97 o 
   3   5  14        0.65        2.48      2.49 o 
   4   5  14        0.41        0.00      1.96 o 
  -3   6  14        5.73        4.85      2.29 o 
  -2   6  14        4.02        3.04      2.38 o 
  -1   6  14        1.99        3.14      2.60 o 
   0   6  14       15.12       14.46      2.87 o 
   3   6  14        5.54       18.45      4.32 o 
   4   6  14        0.78        1.08      1.84 o 
  -3   7  14        2.63        2.61      2.07 o 
  -2   7  14        0.15        0.00      1.96 o 
  -1   7  14        2.19        4.48      3.01 o 
   0   7  14        6.00        9.08      3.66 o 
   3   7  14        3.39        7.13      3.42 o 
   4   7  14        7.01       13.97      4.26 o 
  -3   8  14        1.49        1.40      1.93 o 
  -2   8  14        4.82        6.64      3.02 o 
  -1   8  14        0.70        0.00      2.19 o 
   0   8  14        1.86        4.01      3.30 o 
   3   8  14        5.61        9.80      3.82 o 
  -2   9  14       12.09       13.15      3.66 o 
  -1   9  14        4.03        2.92      3.02 o 
   0   9  14        4.17        1.75      3.24 o 
   3   9  14        2.59        2.53      3.03 o 
  -1  10  14       25.44       26.92      5.45 o 
   0  10  14       36.36       29.88      6.07 o 
   0  11  14        2.42        2.61      3.85 o 
   0  -9  15        5.48        8.48      3.00 o 
   1  -9  15        4.93        7.74      3.13 o 
  -1  -8  15        1.40        2.05      1.93 o 
   0  -8  15       15.42       29.81      4.40 o 
  -2  -7  15        0.11        2.57      2.98 o 
  -1  -7  15       12.71       12.04      2.74 o 
   0  -7  15       17.78       23.26      3.90 o 
   3  -7  15        4.38        4.41      3.01 o 
  -2  -6  15        6.85       10.25      3.84 o 
  -1  -6  15       27.15       26.52      2.83 o 
   0  -6  15        3.99        5.80      2.44 o 
   2  -6  15        1.06        0.47      2.48 o 
   3  -6  15        2.19        2.59      2.95 o 
  -3  -5  15        1.54        2.13      2.85 o 
  -2  -5  15       15.70       10.68      3.67 o 
  -1  -5  15        5.64        6.20      1.74 o 
   0  -5  15        3.82        7.72      2.57 o 
   2  -5  15        3.26        4.03      3.01 o 
   3  -5  15        3.83        5.32      3.22 o 
  -3  -4  15        1.72        0.00      2.23 o 
  -2  -4  15        3.53        2.78      2.61 o 
  -1  -4  15        4.48        4.18      1.49 o 
   2  -4  15        6.74        8.57      3.47 o 
   3  -4  15        4.82        7.30      3.68 o 
   4  -4  15        1.66        1.45      2.58 o 
  -3  -3  15        6.34        2.13      2.64 o 
  -2  -3  15       14.44        9.52      3.44 o 
  -1  -3  15       15.50       17.93      2.23 o 
   2  -3  15        3.87        3.38      2.52 o 
   3  -3  15        6.22        7.29      3.24 o 
   4  -3  15        1.47        1.70      2.44 o 
  -3  -2  15        7.09        4.90      2.77 o 
  -2  -2  15        3.83        0.80      2.36 o 
  -1  -2  15       15.51       16.59      2.08 o 
   0  -2  15        7.78       13.02      3.96 o 
   2  -2  15        5.05        3.31      2.88 o 
   3  -2  15        8.70       10.65      3.79 o 
   4  -2  15        4.26        2.87      2.77 o 
  -3  -1  15       24.30       21.36      4.03 o 
  -2  -1  15       21.76       17.06      3.83 o 
  -1  -1  15       84.48       92.18      7.76 o 
   0  -1  15        1.84        2.82      2.59 o 
   2  -1  15        8.78        7.88      3.38 o 
   3  -1  15       20.72       21.77      4.88 o 
   4  -1  15        1.32        0.93      2.43 o 
  -4   0  15        2.83        2.38      2.14 o 
  -3   0  15        5.00        6.98      2.85 o 
  -2   0  15       18.93       14.38      3.78 o 
  -1   0  15       40.25       41.05      5.63 o 
   0   0  15       24.75       35.09      5.47 o 
   2   0  15        2.23        2.26      2.85 o 
   3   0  15        3.09        4.16      2.86 o 
   4   0  15       16.01       24.46      5.21 o 
  -4   1  15        3.69        3.14      2.26 o 
  -3   1  15       26.08       21.10      3.92 o 
  -2   1  15       35.15       37.19      5.19 o 
  -1   1  15       65.93       71.68      6.89 o 
   0   1  15        1.24        1.40      2.48 o 
   3   1  15       18.98       27.57      5.51 o 
   4   1  15        3.15        4.45      3.28 o 
  -4   2  15        5.15        2.88      2.05 o 
  -3   2  15        8.33        8.72      2.95 o 
  -2   2  15        0.58        1.05      2.25 o 
  -1   2  15       11.92       11.58      3.74 o 
   0   2  15       14.74       12.75      3.93 o 
   3   2  15       12.55       20.08      5.06 o 
   4   2  15        4.48        7.33      3.68 o 
  -3   3  15        2.70        3.89      2.41 o 
  -2   3  15       15.54       16.64      3.81 o 
  -1   3  15       24.46       20.27      4.34 o 
   0   3  15       40.58       50.24      6.19 o 
   3   3  15        1.05        2.65      2.76 o 
   4   3  15       10.72        9.01      3.96 o 
  -3   4  15        0.45        0.84      1.88 o 
  -2   4  15        0.42        0.67      2.05 o 
  -1   4  15        2.12        3.91      2.83 o 
   0   4  15       24.51       21.25      4.76 o 
   3   4  15        5.54        7.41      3.52 o 
   4   4  15        1.36        1.71      2.83 o 
  -3   5  15        4.35        6.05      2.62 o 
  -2   5  15       13.96       13.42      3.60 o 
  -1   5  15       15.10       16.29      4.15 o 
   0   5  15       14.96       16.23      4.79 o 
   3   5  15        2.00        1.74      3.03 o 
   4   5  15        4.57       10.09      3.73 o 
  -3   6  15        1.17        1.96      2.15 o 
  -2   6  15       15.34       17.17      3.84 o 
  -1   6  15       21.60       29.56      5.16 o 
   0   6  15       19.28       25.81      5.39 o 
   3   6  15        8.18       15.63      4.34 o 
  -3   7  15        1.85        1.59      2.14 o 
  -2   7  15        4.39        3.95      2.73 o 
  -1   7  15       10.62        9.06      3.67 o 
   0   7  15        4.64        6.28      3.69 o 
   3   7  15        4.47        7.75      3.57 o 
  -2   8  15        0.14        0.00      1.92 o 
  -1   8  15        1.07        1.93      2.85 o 
   0   8  15       17.44       20.38      5.31 o 
   3   8  15        5.16        6.58      3.68 o 
  -1   9  15        0.59        0.43      2.65 o 
   0   9  15        7.65        6.84      4.01 o 
  -1  10  15        7.62        7.96      3.83 o 
   0  10  15       14.76       15.84      5.09 o 
   0  -8  16        3.36        4.67      3.01 o 
  -1  -7  16        6.72        8.25      2.34 o 
   0  -7  16        9.02        6.03      2.91 o 
  -2  -6  16        2.26        3.26      3.40 o 
  -1  -6  16       30.61       37.77      3.72 o 
   0  -6  16        1.81        0.00      1.81 o 
  -2  -5  16        2.42        3.94      3.18 o 
  -1  -5  16        5.45        4.99      1.64 o 
   0  -5  16        2.65        3.62      2.37 o 
   3  -5  16        4.89        7.47      3.67 o 
  -2  -4  16        0.67        0.00      2.14 o 
  -1  -4  16        6.73        5.05      1.81 o 
   3  -4  16        4.27        5.72      3.42 o 
  -3  -3  16       11.52        9.52      3.60 o 
  -2  -3  16       13.07        6.93      3.25 o 
  -1  -3  16        1.24        2.02      1.20 o 
   3  -3  16        1.52        2.63      2.67 o 
  -3  -2  16        4.74        2.39      2.52 o 
  -2  -2  16       14.20       14.69      3.94 o 
  -1  -2  16        6.25        6.65      1.49 o 
   3  -2  16        4.47        8.25      4.02 o 
  -3  -1  16        0.86        0.45      2.23 o 
  -2  -1  16       21.66       15.05      3.78 o 
  -1  -1  16        3.58        7.57      3.45 o 
   0  -1  16        4.22        7.93      3.48 o 
   3  -1  16        7.49        6.26      3.38 o 
   4  -1  16        2.33        3.22      2.85 o 
  -3   0  16        4.57        4.67      2.78 o 
  -2   0  16       20.32       21.99      4.49 o 
  -1   0  16        4.13        4.25      3.05 o 
   0   0  16       15.47       15.34      4.34 o 
   3   0  16        0.56        0.00      2.49 o 
   4   0  16        5.51       10.52      4.22 o 
  -3   1  16        1.43        0.00      2.03 o 
  -2   1  16       19.24       18.96      4.14 o 
  -1   1  16        7.84       10.39      3.70 o 
   0   1  16        3.36        8.76      3.60 o 
   3   1  16        4.10        3.87      3.06 o 
   4   1  16        1.80        3.48      2.70 o 
  -3   2  16        4.74        3.78      2.59 o 
  -2   2  16       12.63       14.09      3.83 o 
  -1   2  16        7.82        7.86      3.27 o 
   0   2  16       15.86       19.95      4.85 o 
   4   2  16        2.80        6.30      3.78 o 
  -3   3  16       11.55       11.95      3.28 o 
  -2   3  16       18.43       20.69      4.28 o 
  -1   3  16        4.84        3.59      2.89 o 
   0   3  16       31.82       34.50      5.78 o 
   4   3  16        1.42        2.19      2.81 o 
  -3   4  16        4.68        4.05      2.61 o 
  -2   4  16        2.95        4.11      2.93 o 
  -1   4  16        4.10        2.21      2.65 o 
   0   4  16       17.15       16.80      4.54 o 
  -3   5  16        7.95        9.92      3.16 o 
  -2   5  16        6.62        6.17      3.05 o 
  -1   5  16        6.08        2.65      3.06 o 
   0   5  16        5.23        5.38      3.36 o 
  -2   6  16        7.91        7.82      3.30 o 
  -1   6  16       20.70       13.75      4.03 o 
   0   6  16        0.62        1.50      3.21 o 
  -2   7  16        0.80        0.71      2.23 o 
  -1   7  16        9.15       15.34      4.40 o 
   0   7  16        9.15       16.77      4.89 o 
  -1   8  16        1.13        0.32      2.76 o 
   0   8  16       20.57       28.22      5.95 o 
   0   9  16        2.39        6.55      4.41 o 
  -1  -6  17        0.65        3.49      1.80 o 
   0  -6  17        2.92        7.43      2.95 o 
  -1  -5  17       11.58        8.28      2.21 o
[truncated: 3,202 more chars]
